# Supplementary material for: Synaptic proteomics reveal distinct molecular signatures of cognitive change and C9ORF72 repeat expansion in the human ALS cortex
Source: Acta Neuropathol Commun. 2022 Oct 29;10:156. doi: 10.1186/s40478-022-01455-z (PMC9618182; doi:10.1186/s40478-022-01455-z)
Supplement: Supplementary file 1 — Additional file 1. Complete analysis ready dataset containing all protein identifications associated with the manuscript. [file 40478_2022_1455_MOESM1_ESM.xlsx]

## Sheet: Cover Page
	Synaptic proteomics reveal distinct molecular signatures of cognitive change and C9ORF72 repeat expansion in the human ALS cortex
	Laszlo et al. 2022
	Supplementary Dataset 1: Protemics data used for generating all of the comparisons in this manuscript.
	RAW - reporter corrected intensity values for each protein across all groups, along with several identifiers and peptide counts
	Normalised - intensity values were normalised to the corresponding control and colour-coded for expression change
	Z-scores - generated from the control normalised values and colour-coded based on size of z-score

## Sheet: RAW
Majority protein IDs	Protein names	Gene names	Fasta headers	Number of proteins	Unique peptides	Reporter intensity corrected Ctrl BA9	Reporter intensity corrected Ctrl BA4	Reporter intensity corrected ALS BA9	Reporter intensity corrected ALS BA4	Reporter intensity corrected ALSnoci BA9	Reporter intensity corrected ALSnoci BA4	Reporter intensity corrected ALSci BA9	Reporter intensity corrected ALSci BA4	Reporter intensity corrected ALS BA9 C9-	Reporter intensity corrected ALS BA9 C9+
P04217	Alpha-1B-glycoprotein	A1BG	sp|P04217|A1BG_HUMAN Alpha-1B-glycoprotein OS=Homo sapiens OX=9606 GN=A1BG PE=1 SV=4	2	5	40011	40507	53187	44698	51115	50331	47863	39724	48729	50198
P01023	Alpha-2-macroglobulin	A2M	sp|P01023|A2MG_HUMAN Alpha-2-macroglobulin OS=Homo sapiens OX=9606 GN=A2M PE=1 SV=3	3	34	232800	177570	239410	210160	252400	246810	230410	195130	227080	242160
Q86V21	Acetoacetyl-CoA synthetase	AACS	sp|Q86V21|AACS_HUMAN Acetoacetyl-CoA synthetase OS=Homo sapiens OX=9606 GN=AACS PE=1 SV=1	1	6	88756	55739	77812	57489	75268	62577	75692	59439	75366	81684
Q6PD74	Alpha- and gamma-adaptin-binding protein p34	AAGAB	sp|Q6PD74|AAGAB_HUMAN Alpha- and gamma-adaptin-binding protein p34 OS=Homo sapiens OX=9606 GN=AAGAB PE=1 SV=1	1	3	32604	23308	35110	25648	31675	29512	36553	27408	30518	36851
Q2M2I8	AP2-associated protein kinase 1	AAK1	sp|Q2M2I8|AAK1_HUMAN AP2-associated protein kinase 1 OS=Homo sapiens OX=9606 GN=AAK1 PE=1 SV=3	1	31	341440	237840	330670	259150	327560	281140	333340	249290	308140	375400
Q9H7C9	Mth938 domain-containing protein	AAMDC	sp|Q9H7C9|AAMDC_HUMAN Mth938 domain-containing protein OS=Homo sapiens OX=9606 GN=AAMDC PE=1 SV=1	1	4	49755	39495	44636	44191	40802	49791	45251	39599	41355	37882
Q13685	Angio-associated migratory cell protein	AAMP	sp|Q13685|AAMP_HUMAN Angio-associated migratory cell protein OS=Homo sapiens OX=9606 GN=AAMP PE=1 SV=2	1	6	40381	29420	40937	31775	39989	35146	37800	30329	38070	41195
P49588	Alanine--tRNA ligase, cytoplasmic	AARS	sp|P49588|SYAC_HUMAN Alanine--tRNA ligase, cytoplasmic OS=Homo sapiens OX=9606 GN=AARS1 PE=1 SV=2	1	45	1020800	739760	1005800	853260	940060	878250	1031900	865180	931310	1020300
Q5JTZ9	Alanine--tRNA ligase, mitochondrial	AARS2	sp|Q5JTZ9|SYAM_HUMAN Alanine--tRNA ligase, mitochondrial OS=Homo sapiens OX=9606 GN=AARS2 PE=1 SV=1	1	20	115030	81777	116290	93312	110150	97388	121140	94759	106020	125190
Q9BTE6	Alanyl-tRNA editing protein Aarsd1	AARSD1	sp|Q9BTE6|AASD1_HUMAN Alanyl-tRNA editing protein Aarsd1 OS=Homo sapiens OX=9606 GN=AARSD1 PE=1 SV=2	1	10	128620	80336	130940	79746	121110	89628	126640	80244	109300	135250
Q9NRN7	L-aminoadipate-semialdehyde dehydrogenase-phosphopantetheinyl transferase	AASDHPPT	sp|Q9NRN7|ADPPT_HUMAN L-aminoadipate-semialdehyde dehydrogenase-phosphopantetheinyl transferase OS=Homo sapiens OX=9606 GN=AASDHPPT PE=1 SV=2	1	10	141230	101720	132170	105670	129040	118070	136310	100990	126700	131870
Q9UDR5	Alpha-aminoadipic semialdehyde synthase, mitochondrial;Lysine ketoglutarate reductase;Saccharopine dehydrogenase	AASS	sp|Q9UDR5|AASS_HUMAN Alpha-aminoadipic semialdehyde synthase, mitochondrial OS=Homo sapiens OX=9606 GN=AASS PE=1 SV=1	1	3	21422	16357	19287	18624	17291	19113	18080	20177	16825	17319
Q6ZMQ8	Serine/threonine-protein kinase LMTK1	AATK	sp|Q6ZMQ8|LMTK1_HUMAN Serine/threonine-protein kinase LMTK1 OS=Homo sapiens OX=9606 GN=AATK PE=1 SV=2	1	3	20852	13676	21934	15386	20851	16591	20191	17264	19743	23567
P80404	4-aminobutyrate aminotransferase, mitochondrial	ABAT	sp|P80404|GABT_HUMAN 4-aminobutyrate aminotransferase, mitochondrial OS=Homo sapiens OX=9606 GN=ABAT PE=1 SV=3	1	30	683320	491660	608340	523850	557070	543950	616170	525310	556430	601050
Q9BZC7	ATP-binding cassette sub-family A member 2	ABCA2	sp|Q9BZC7|ABCA2_HUMAN ATP-binding cassette sub-family A member 2 OS=Homo sapiens OX=9606 GN=ABCA2 PE=1 SV=4	2	32	168690	169840	193820	204010	172660	197110	194820	218090	171870	197230
Q99758	ATP-binding cassette sub-family A member 3	ABCA3	sp|Q99758|ABCA3_HUMAN ATP-binding cassette sub-family A member 3 OS=Homo sapiens OX=9606 GN=ABCA3 PE=2 SV=2	1	6	44597	35542	47309	34797	42743	38153	48102	37069	42332	54454
Q8WWZ7	ATP-binding cassette sub-family A member 5	ABCA5	sp|Q8WWZ7|ABCA5_HUMAN ATP-binding cassette sub-family A member 5 OS=Homo sapiens OX=9606 GN=ABCA5 PE=2 SV=2	1	9	53301	36980	51149	38714	50362	37624	55046	38419	47775	52460
O94911	ATP-binding cassette sub-family A member 8	ABCA8	sp|O94911|ABCA8_HUMAN ABC-type organic anion transporter ABCA8 OS=Homo sapiens OX=9606 GN=ABCA8 PE=1 SV=4	1	11	66159	67835	72248	79383	60866	78420	75795	90162	64228	73522
Q9NRK6	ATP-binding cassette sub-family B member 10, mitochondrial	ABCB10	sp|Q9NRK6|ABCBA_HUMAN ATP-binding cassette sub-family B member 10, mitochondrial OS=Homo sapiens OX=9606 GN=ABCB10 PE=1 SV=2	1	10	93082	63232	91592	69782	87918	71444	89087	61915	83931	99182
Q9NP58	ATP-binding cassette sub-family B member 6, mitochondrial	ABCB6	sp|Q9NP58|ABCB6_HUMAN ATP-binding cassette sub-family B member 6, mitochondrial OS=Homo sapiens OX=9606 GN=ABCB6 PE=1 SV=1	1	7	13000	9585.6	13060	12018	13003	13773	14444	8843.4	11841	16157
O75027	ATP-binding cassette sub-family B member 7, mitochondrial	ABCB7	sp|O75027|ABCB7_HUMAN ATP-binding cassette sub-family B member 7, mitochondrial OS=Homo sapiens OX=9606 GN=ABCB7 PE=1 SV=2	1	13	108180	77283	105570	86260	92107	90598	107900	93604	94313	111590
Q9NUT2	ATP-binding cassette sub-family B member 8, mitochondrial	ABCB8	sp|Q9NUT2|MITOS_HUMAN Mitochondrial potassium channel ATP-binding subunit OS=Homo sapiens OX=9606 GN=ABCB8 PE=1 SV=3	1	15	151930	142430	142510	139680	123980	141460	155410	153460	126370	144310
Q9NP78	ATP-binding cassette sub-family B member 9	ABCB9	sp|Q9NP78|ABCB9_HUMAN ATP-binding cassette sub-family B member 9 OS=Homo sapiens OX=9606 GN=ABCB9 PE=1 SV=1	4	3	19385	23495	21349	25344	18579	23471	21609	24213	18891	21869
P33527	Multidrug resistance-associated protein 1	ABCC1	sp|P33527|MRP1_HUMAN Multidrug resistance-associated protein 1 OS=Homo sapiens OX=9606 GN=ABCC1 PE=1 SV=3	1	2	6637.9	7277.4	6499.9	6641.6	6228.6	7913.3	8021.1	6145	5425.2	7359
O15439	Multidrug resistance-associated protein 4	ABCC4	sp|O15439|MRP4_HUMAN Multidrug resistance-associated protein 4 OS=Homo sapiens OX=9606 GN=ABCC4 PE=1 SV=3	1	2	1900.1	2354.4	2611.3	2932.8	2428.2	2703.4	2300.3	2995.2	2608.3	2223.2
Q09428	ATP-binding cassette sub-family C member 8	ABCC8	sp|Q09428|ABCC8_HUMAN ATP-binding cassette sub-family C member 8 OS=Homo sapiens OX=9606 GN=ABCC8 PE=1 SV=6	1	9	32466	25221	33397	24415	29806	26536	29011	24181	28061	33933
Q9UBJ2	ATP-binding cassette sub-family D member 2	ABCD2	sp|Q9UBJ2|ABCD2_HUMAN ATP-binding cassette sub-family D member 2 OS=Homo sapiens OX=9606 GN=ABCD2 PE=1 SV=1	2	10	72527	51027	76768	63259	72921	68088	75606	61704	63136	82491
P28288	ATP-binding cassette sub-family D member 3	ABCD3	sp|P28288|ABCD3_HUMAN ATP-binding cassette sub-family D member 3 OS=Homo sapiens OX=9606 GN=ABCD3 PE=1 SV=1	1	23	241640	195490	243050	223400	226090	235370	240300	218560	218140	274220
P61221	ATP-binding cassette sub-family E member 1	ABCE1	sp|P61221|ABCE1_HUMAN ATP-binding cassette sub-family E member 1 OS=Homo sapiens OX=9606 GN=ABCE1 PE=1 SV=1	1	14	146180	108770	146830	120860	135440	120680	142820	116470	132970	152290
Q8NE71	ATP-binding cassette sub-family F member 1	ABCF1	sp|Q8NE71|ABCF1_HUMAN ATP-binding cassette sub-family F member 1 OS=Homo sapiens OX=9606 GN=ABCF1 PE=1 SV=2	2	11	64579	47684	67575	55813	60629	57070	64261	57295	57289	73401
Q9UG63	ATP-binding cassette sub-family F member 2	ABCF2	sp|Q9UG63|ABCF2_HUMAN ATP-binding cassette sub-family F member 2 OS=Homo sapiens OX=9606 GN=ABCF2 PE=1 SV=2	1	11	133580	94038	125210	106470	123900	109150	128830	110280	127030	139970
Q9NUQ8	ATP-binding cassette sub-family F member 3	ABCF3	sp|Q9NUQ8|ABCF3_HUMAN ATP-binding cassette sub-family F member 3 OS=Homo sapiens OX=9606 GN=ABCF3 PE=1 SV=2	1	14	82812	55464	80084	64885	79531	68607	78131	59632	73472	81319
Q9NUJ1	Mycophenolic acid acyl-glucuronide esterase, mitochondrial	ABHD10	sp|Q9NUJ1|ABHDA_HUMAN Palmitoyl-protein thioesterase ABHD10, mitochondrial OS=Homo sapiens OX=9606 GN=ABHD10 PE=1 SV=1	1	13	221120	157300	216190	175800	193430	167710	210440	177030	197570	209350
Q8NFV4	Alpha/beta hydrolase domain-containing protein 11	ABHD11	sp|Q8NFV4|ABHDB_HUMAN Protein ABHD11 OS=Homo sapiens OX=9606 GN=ABHD11 PE=1 SV=1	1	9	112330	96255	113120	102830	104820	107650	120130	99021	96827	124710
Q8N2K0	Monoacylglycerol lipase ABHD12	ABHD12	sp|Q8N2K0|ABD12_HUMAN Lysophosphatidylserine lipase ABHD12 OS=Homo sapiens OX=9606 GN=ABHD12 PE=1 SV=2	1	11	65691	55542	67571	56247	60257	58783	65623	55593	61881	65274
Q96IU4	Alpha/beta hydrolase domain-containing protein 14B	ABHD14B	sp|Q96IU4|ABHEB_HUMAN Protein ABHD14B OS=Homo sapiens OX=9606 GN=ABHD14B PE=1 SV=1	1	4	48042	35985	46526	44183	44330	47035	47576	44595	47537	44246
O95870	Abhydrolase domain-containing protein 16A	ABHD16A	sp|O95870|ABHGA_HUMAN Phosphatidylserine lipase ABHD16A OS=Homo sapiens OX=9606 GN=ABHD16A PE=1 SV=3	1	25	295790	191740	274910	204080	271680	224230	285400	205410	268360	295470
Q96GS6	Alpha/beta hydrolase domain-containing protein 17A	ABHD17A	sp|Q96GS6|AB17A_HUMAN Alpha/beta hydrolase domain-containing protein 17A OS=Homo sapiens OX=9606 GN=ABHD17A PE=1 SV=1	1	4	11329	9944.6	10331	9811.3	10938	9939.7	11346	10719	8828.1	11806
Q5VST6	Alpha/beta hydrolase domain-containing protein 17B	ABHD17B	sp|Q5VST6|AB17B_HUMAN Alpha/beta hydrolase domain-containing protein 17B OS=Homo sapiens OX=9606 GN=ABHD17B PE=1 SV=1	1	5	17097	14319	17411	15857	14753	15439	16816	13193	17390	15991
Q6PCB6	Alpha/beta hydrolase domain-containing protein 17C	ABHD17C	sp|Q6PCB6|AB17C_HUMAN Alpha/beta hydrolase domain-containing protein 17C OS=Homo sapiens OX=9606 GN=ABHD17C PE=1 SV=2	1	5	28161	18083	27139	18178	25936	19625	26500	17382	23132	29829
Q9BV23	Monoacylglycerol lipase ABHD6	ABHD6	sp|Q9BV23|ABHD6_HUMAN Monoacylglycerol lipase ABHD6 OS=Homo sapiens OX=9606 GN=ABHD6 PE=1 SV=1	1	7	43070	36971	42172	42244	42149	42858	45794	39619	39630	48960
Q8IZP0	Abl interactor 1	ABI1	sp|Q8IZP0|ABI1_HUMAN Abl interactor 1 OS=Homo sapiens OX=9606 GN=ABI1 PE=1 SV=4	1	12	237600	141210	223550	148050	215640	166540	220830	144840	200850	231570
Q9NYB9	Abl interactor 2	ABI2	sp|Q9NYB9|ABI2_HUMAN Abl interactor 2 OS=Homo sapiens OX=9606 GN=ABI2 PE=1 SV=1	1	9	152070	98049	141030	102770	143650	106500	144710	94626	134630	158900
P42684	Abelson tyrosine-protein kinase 2	ABL2	sp|P42684|ABL2_HUMAN Tyrosine-protein kinase ABL2 OS=Homo sapiens OX=9606 GN=ABL2 PE=1 SV=1	1	8	64448	42922	62241	44233	63500	49468	61698	42534	59427	69248
O14639	Actin-binding LIM protein 1	ABLIM1	sp|O14639|ABLM1_HUMAN Actin-binding LIM protein 1 OS=Homo sapiens OX=9606 GN=ABLIM1 PE=1 SV=3	1	24	223160	145370	205880	153450	200990	161910	205880	150120	193810	237190
Q6H8Q1	Actin-binding LIM protein 2	ABLIM2	sp|Q6H8Q1|ABLM2_HUMAN Actin-binding LIM protein 2 OS=Homo sapiens OX=9606 GN=ABLIM2 PE=1 SV=2	1	19	430190	249590	420180	263570	386360	282760	420490	271880	369320	452690
O94929	Actin-binding LIM protein 3	ABLIM3	sp|O94929|ABLM3_HUMAN Actin-binding LIM protein 3 OS=Homo sapiens OX=9606 GN=ABLIM3 PE=1 SV=3	1	9	93836	53841	93711	61240	87746	63073	91921	52121	86329	106250
Q12979	Active breakpoint cluster region-related protein	ABR	sp|Q12979|ABR_HUMAN Active breakpoint cluster region-related protein OS=Homo sapiens OX=9606 GN=ABR PE=1 SV=2	1	26	466640	258710	464280	284460	438480	315300	462170	273900	430370	493870
Q9P1F3	Costars family protein ABRACL	ABRACL	sp|Q9P1F3|ABRAL_HUMAN Costars family protein ABRACL OS=Homo sapiens OX=9606 GN=ABRACL PE=1 SV=1	1	2	7458.3	3046.4	5653.7	2665.3	3807.4	4144.9	5222.3	3485	4871.9	3931.3
P09110	3-ketoacyl-CoA thiolase, peroxisomal	ACAA1	sp|P09110|THIK_HUMAN 3-ketoacyl-CoA thiolase, peroxisomal OS=Homo sapiens OX=9606 GN=ACAA1 PE=1 SV=2	1	16	104040	80206	112080	98934	106700	99586	112570	97144	99323	127670
P42765	3-ketoacyl-CoA thiolase, mitochondrial	ACAA2	sp|P42765|THIM_HUMAN 3-ketoacyl-CoA thiolase, mitochondrial OS=Homo sapiens OX=9606 GN=ACAA2 PE=1 SV=2	1	22	370070	241860	341750	278340	331450	304870	325440	286880	321030	314300
Q13085	Acetyl-CoA carboxylase 1;Biotin carboxylase	ACACA	sp|Q13085|ACACA_HUMAN Acetyl-CoA carboxylase 1 OS=Homo sapiens OX=9606 GN=ACACA PE=1 SV=2	2	61	481080	331960	520250	390930	467070	403450	512960	379580	458060	560390
Q6JQN1	Acyl-CoA dehydrogenase family member 10	ACAD10	sp|Q6JQN1|ACD10_HUMAN Acyl-CoA dehydrogenase family member 10 OS=Homo sapiens OX=9606 GN=ACAD10 PE=1 SV=1	1	3	8290.9	5415	7175.1	5288.1	7195.7	6057.8	7839.7	5629.4	6967.2	8842.6
Q709F0	Acyl-CoA dehydrogenase family member 11	ACAD11	sp|Q709F0|ACD11_HUMAN Acyl-CoA dehydrogenase family member 11 OS=Homo sapiens OX=9606 GN=ACAD11 PE=1 SV=3	1	7	44717	34388	42059	41106	42645	42286	44512	39324	40350	47522
Q9UKU7	Isobutyryl-CoA dehydrogenase, mitochondrial	ACAD8	sp|Q9UKU7|ACAD8_HUMAN Isobutyryl-CoA dehydrogenase, mitochondrial OS=Homo sapiens OX=9606 GN=ACAD8 PE=1 SV=1	1	14	189010	126450	184140	141920	178560	148890	184560	139640	169990	200480
Q9H845	Acyl-CoA dehydrogenase family member 9, mitochondrial	ACAD9	sp|Q9H845|ACAD9_HUMAN Complex I assembly factor ACAD9, mitochondrial OS=Homo sapiens OX=9606 GN=ACAD9 PE=1 SV=1	1	27	374540	275090	378930	293000	339780	306460	388790	310590	348670	383210
P11310	Medium-chain specific acyl-CoA dehydrogenase, mitochondrial	ACADM	sp|P11310|ACADM_HUMAN Medium-chain specific acyl-CoA dehydrogenase, mitochondrial OS=Homo sapiens OX=9606 GN=ACADM PE=1 SV=1	1	16	155430	138500	151230	154900	142030	152500	160620	158890	140690	157330
P16219	Short-chain specific acyl-CoA dehydrogenase, mitochondrial	ACADS	sp|P16219|ACADS_HUMAN Short-chain specific acyl-CoA dehydrogenase, mitochondrial OS=Homo sapiens OX=9606 GN=ACADS PE=1 SV=1	1	9	77720	50535	69058	56516	63313	59044	63463	56031	65885	68386
P45954	Short/branched chain specific acyl-CoA dehydrogenase, mitochondrial	ACADSB	sp|P45954|ACDSB_HUMAN Short/branched chain specific acyl-CoA dehydrogenase, mitochondrial OS=Homo sapiens OX=9606 GN=ACADSB PE=1 SV=1	1	17	203520	150660	198920	169100	185640	177600	207120	169790	186090	203090
P49748	Very long-chain specific acyl-CoA dehydrogenase, mitochondrial	ACADVL	sp|P49748|ACADV_HUMAN Very long-chain specific acyl-CoA dehydrogenase, mitochondrial OS=Homo sapiens OX=9606 GN=ACADVL PE=1 SV=1	1	28	452780	307260	452520	348270	422560	357310	455660	358370	424300	459430
P16112	Aggrecan core protein;Aggrecan core protein 2	ACAN	sp|P16112|PGCA_HUMAN Aggrecan core protein OS=Homo sapiens OX=9606 GN=ACAN PE=1 SV=3	1	16	88146	91055	91193	101350	80480	100590	86936	110860	79064	86077
Q15057	Arf-GAP with coiled-coil, ANK repeat and PH domain-containing protein 2	ACAP2	sp|Q15057|ACAP2_HUMAN Arf-GAP with coiled-coil, ANK repeat and PH domain-containing protein 2 OS=Homo sapiens OX=9606 GN=ACAP2 PE=1 SV=3	1	9	117340	80998	124870	89920	105110	95921	111930	92847	108970	123190
Q96P50	Arf-GAP with coiled-coil, ANK repeat and PH domain-containing protein 3	ACAP3	sp|Q96P50|ACAP3_HUMAN Arf-GAP with coiled-coil, ANK repeat and PH domain-containing protein 3 OS=Homo sapiens OX=9606 GN=ACAP3 PE=1 SV=2	1	7	33052	22078	32080	24278	30950	28659	33762	24286	31351	34201
P24752	Acetyl-CoA acetyltransferase, mitochondrial	ACAT1	sp|P24752|THIL_HUMAN Acetyl-CoA acetyltransferase, mitochondrial OS=Homo sapiens OX=9606 GN=ACAT1 PE=1 SV=1	1	24	771150	530920	742400	578940	682020	576280	765320	571920	680810	747550
Q9BWD1	Acetyl-CoA acetyltransferase, cytosolic	ACAT2	sp|Q9BWD1|THIC_HUMAN Acetyl-CoA acetyltransferase, cytosolic OS=Homo sapiens OX=9606 GN=ACAT2 PE=1 SV=2	1	9	123290	89823	120490	93617	112480	93611	126480	89820	114650	116960
Q9H3P7	Golgi resident protein GCP60	ACBD3	sp|Q9H3P7|GCP60_HUMAN Golgi resident protein GCP60 OS=Homo sapiens OX=9606 GN=ACBD3 PE=1 SV=4	1	3	26464	17255	29089	20682	29804	24023	27155	21968	25705	30540
Q5T8D3	Acyl-CoA-binding domain-containing protein 5	ACBD5	sp|Q5T8D3|ACBD5_HUMAN Acyl-CoA-binding domain-containing protein 5 OS=Homo sapiens OX=9606 GN=ACBD5 PE=1 SV=1	1	4	24860	19969	24767	25139	25923	26180	25787	22234	23245	29198
Q9BR61	Acyl-CoA-binding domain-containing protein 6	ACBD6	sp|Q9BR61|ACBD6_HUMAN Acyl-CoA-binding domain-containing protein 6 OS=Homo sapiens OX=9606 GN=ACBD6 PE=1 SV=1	1	4	52429	37240	60742	40254	54853	43455	57159	40844	50752	61249
Q8N6N7	Acyl-CoA-binding domain-containing protein 7	ACBD7	sp|Q8N6N7|ACBD7_HUMAN Acyl-CoA-binding domain-containing protein 7 OS=Homo sapiens OX=9606 GN=ACBD7 PE=1 SV=1	1	7	61354	37241	42779	39270	41883	49444	45966	30456	49958	41250
P12821	Angiotensin-converting enzyme;Angiotensin-converting enzyme, soluble form	ACE	sp|P12821|ACE_HUMAN Angiotensin-converting enzyme OS=Homo sapiens OX=9606 GN=ACE PE=1 SV=1	1	9	81489	48505	77664	59112	76798	56965	80545	50749	76391	88972
Q9UKV3	Apoptotic chromatin condensation inducer in the nucleus	ACIN1	sp|Q9UKV3|ACINU_HUMAN Apoptotic chromatin condensation inducer in the nucleus OS=Homo sapiens OX=9606 GN=ACIN1 PE=1 SV=2	1	2	4547	3904.1	4278.7	3853.7	3783	3993.6	4295.9	4232.3	3765.1	4677
P53396	ATP-citrate synthase	ACLY	sp|P53396|ACLY_HUMAN ATP-citrate synthase OS=Homo sapiens OX=9606 GN=ACLY PE=1 SV=3	1	48	804510	572250	752120	591520	695980	628860	767740	613950	702440	772740
P21399	Cytoplasmic aconitate hydratase	ACO1	sp|P21399|ACOC_HUMAN Cytoplasmic aconitate hydratase OS=Homo sapiens OX=9606 GN=ACO1 PE=1 SV=3	1	21	184330	134530	177880	152480	156190	159980	167480	152020	164840	164540
Q99798	Aconitate hydratase, mitochondrial	ACO2	sp|Q99798|ACON_HUMAN Aconitate hydratase, mitochondrial OS=Homo sapiens OX=9606 GN=ACO2 PE=1 SV=2	1	45	1860600	1336300	1786300	1389800	1648700	1471500	1755500	1424300	1647900	1791200
Q86TX2;P49753	Acyl-coenzyme A thioesterase 1;Acyl-coenzyme A thioesterase 2, mitochondrial	ACOT1;ACOT2	sp|Q86TX2|ACOT1_HUMAN Acyl-coenzyme A thioesterase 1 OS=Homo sapiens OX=9606 GN=ACOT1 PE=1 SV=1;sp|P49753|ACOT2_HUMAN Acyl-coenzyme A thioesterase 2, mitochondrial OS=Homo sapiens OX=9606 GN=ACOT2 PE=1 SV=6	2	16	320530	201200	285200	217020	266440	226580	281860	208840	267630	283270
Q9NPJ3	Acyl-coenzyme A thioesterase 13;Acyl-coenzyme A thioesterase 13, N-terminally processed	ACOT13	sp|Q9NPJ3|ACO13_HUMAN Acyl-coenzyme A thioesterase 13 OS=Homo sapiens OX=9606 GN=ACOT13 PE=1 SV=1	1	4	98103	68345	102630	73308	85565	78057	97420	78014	88573	95729
O00154	Cytosolic acyl coenzyme A thioester hydrolase	ACOT7	sp|O00154|BACH_HUMAN Cytosolic acyl coenzyme A thioester hydrolase OS=Homo sapiens OX=9606 GN=ACOT7 PE=1 SV=3	2	18	534970	367370	504020	364170	479660	388840	503980	364250	493150	504230
O14734	Acyl-coenzyme A thioesterase 8	ACOT8	sp|O14734|ACOT8_HUMAN Acyl-coenzyme A thioesterase 8 OS=Homo sapiens OX=9606 GN=ACOT8 PE=1 SV=1	1	5	18209	15517	20760	12644	19205	14683	21644	13862	17361	20747
Q9Y305	Acyl-coenzyme A thioesterase 9, mitochondrial	ACOT9	sp|Q9Y305|ACOT9_HUMAN Acyl-coenzyme A thioesterase 9, mitochondrial OS=Homo sapiens OX=9606 GN=ACOT9 PE=1 SV=2	1	23	303510	208820	288690	224760	275490	237180	287500	218630	264500	293270
Q15067	Peroxisomal acyl-coenzyme A oxidase 1	ACOX1	sp|Q15067|ACOX1_HUMAN Peroxisomal acyl-coenzyme A oxidase 1 OS=Homo sapiens OX=9606 GN=ACOX1 PE=1 SV=3	1	15	170580	128680	163040	143240	160100	155550	164100	143200	145950	180070
Q99424	Peroxisomal acyl-coenzyme A oxidase 2	ACOX2	sp|Q99424|ACOX2_HUMAN Peroxisomal acyl-coenzyme A oxidase 2 OS=Homo sapiens OX=9606 GN=ACOX2 PE=1 SV=1	1	2	9749.2	8385.8	10449	9377.6	10563	10340	10587	9907.2	9162.7	12753
O15254	Peroxisomal acyl-coenzyme A oxidase 3	ACOX3	sp|O15254|ACOX3_HUMAN Peroxisomal acyl-coenzyme A oxidase 3 OS=Homo sapiens OX=9606 GN=ACOX3 PE=1 SV=2	1	9	78080	50593	77440	59027	76451	60792	79070	55046	65714	86192
P24666	Low molecular weight phosphotyrosine protein phosphatase	ACP1	sp|P24666|PPAC_HUMAN Low molecular weight phosphotyrosine protein phosphatase OS=Homo sapiens OX=9606 GN=ACP1 PE=1 SV=3	1	8	118830	75030	107970	78876	97000	82092	119340	82735	107040	95475
P11117	Lysosomal acid phosphatase	ACP2	sp|P11117|PPAL_HUMAN Lysosomal acid phosphatase OS=Homo sapiens OX=9606 GN=ACP2 PE=1 SV=3	1	8	67826	45318	64250	48803	61969	55604	64959	51411	60148	71471
Q96GR2	Long-chain-fatty-acid--CoA ligase ACSBG1	ACSBG1	sp|Q96GR2|ACBG1_HUMAN Long-chain-fatty-acid--CoA ligase ACSBG1 OS=Homo sapiens OX=9606 GN=ACSBG1 PE=1 SV=2	2	18	171590	126920	176860	147510	167490	155440	184500	143570	156630	198380
Q96CM8	Acyl-CoA synthetase family member 2, mitochondrial	ACSF2	sp|Q96CM8|ACSF2_HUMAN Medium-chain acyl-CoA ligase ACSF2, mitochondrial OS=Homo sapiens OX=9606 GN=ACSF2 PE=1 SV=2	1	12	80224	56281	82098	68605	77442	75856	84856	74250	74232	97151
Q4G176	Acyl-CoA synthetase family member 3, mitochondrial	ACSF3	sp|Q4G176|ACSF3_HUMAN Malonate--CoA ligase ACSF3, mitochondrial OS=Homo sapiens OX=9606 GN=ACSF3 PE=1 SV=3	1	21	250300	181840	245630	198130	234130	199800	253880	192050	216570	272340
P33121	Long-chain-fatty-acid--CoA ligase 1	ACSL1	sp|P33121|ACSL1_HUMAN Long-chain-fatty-acid--CoA ligase 1 OS=Homo sapiens OX=9606 GN=ACSL1 PE=1 SV=1	1	13	157710	117730	148990	129320	135720	135940	148630	124010	132710	158940
O95573	Long-chain-fatty-acid--CoA ligase 3	ACSL3	sp|O95573|ACSL3_HUMAN Long-chain-fatty-acid--CoA ligase 3 OS=Homo sapiens OX=9606 GN=ACSL3 PE=1 SV=3	1	26	222680	131530	217270	146450	206240	161760	197260	141600	196740	221500
O60488	Long-chain-fatty-acid--CoA ligase 4	ACSL4	sp|O60488|ACSL4_HUMAN Long-chain-fatty-acid--CoA ligase 4 OS=Homo sapiens OX=9606 GN=ACSL4 PE=1 SV=2	1	15	88634	51777	84895	57126	84054	61167	83471	58499	78041	96633
Q9UKU0	Long-chain-fatty-acid--CoA ligase 6	ACSL6	sp|Q9UKU0|ACSL6_HUMAN Long-chain-fatty-acid--CoA ligase 6 OS=Homo sapiens OX=9606 GN=ACSL6 PE=1 SV=4	1	30	345360	288370	329670	308680	314610	318820	335900	304170	291900	361510
Q9NUB1	Acetyl-coenzyme A synthetase 2-like, mitochondrial	ACSS1	sp|Q9NUB1|ACS2L_HUMAN Acetyl-coenzyme A synthetase 2-like, mitochondrial OS=Homo sapiens OX=9606 GN=ACSS1 PE=1 SV=2	1	19	217510	184710	210960	209840	196000	212700	221650	212860	189450	218710
Q9NR19	Acetyl-coenzyme A synthetase, cytoplasmic	ACSS2	sp|Q9NR19|ACSA_HUMAN Acetyl-coenzyme A synthetase, cytoplasmic OS=Homo sapiens OX=9606 GN=ACSS2 PE=1 SV=1	1	10	142060	105220	135480	114730	133160	120600	137060	116730	129820	142700
Q9H6R3	Acyl-CoA synthetase short-chain family member 3, mitochondrial	ACSS3	sp|Q9H6R3|ACSS3_HUMAN Acyl-CoA synthetase short-chain family member 3, mitochondrial OS=Homo sapiens OX=9606 GN=ACSS3 PE=1 SV=1	1	12	89197	54922	88549	68426	77734	71590	93598	73204	81357	87720
O94805	Actin-like protein 6B	ACTL6B	sp|O94805|ACL6B_HUMAN Actin-like protein 6B OS=Homo sapiens OX=9606 GN=ACTL6B PE=1 SV=1	2	7	79683	46606	77621	53433	72181	54459	71195	48455	71052	77357
P12814	Alpha-actinin-1	ACTN1	sp|P12814|ACTN1_HUMAN Alpha-actinin-1 OS=Homo sapiens OX=9606 GN=ACTN1 PE=1 SV=2	1	28	1032800	601440	1035400	658240	987710	708910	1049500	635620	947670	1158000
P35609	Alpha-actinin-2	ACTN2	sp|P35609|ACTN2_HUMAN Alpha-actinin-2 OS=Homo sapiens OX=9606 GN=ACTN2 PE=1 SV=1	1	36	611440	346320	639460	367570	615000	401740	634930	331830	593500	713400
O43707	Alpha-actinin-4	ACTN4	sp|O43707|ACTN4_HUMAN Alpha-actinin-4 OS=Homo sapiens OX=9606 GN=ACTN4 PE=1 SV=2	1	37	1175200	821960	1197200	918540	1123000	934920	1227000	908590	1089200	1266800
Q9NZ32	Actin-related protein 10	ACTR10	sp|Q9NZ32|ARP10_HUMAN Actin-related protein 10 OS=Homo sapiens OX=9606 GN=ACTR10 PE=1 SV=1	1	15	148030	99692	141370	112610	132330	117990	136960	116360	124730	139370
P61163	Alpha-centractin	ACTR1A	sp|P61163|ACTZ_HUMAN Alpha-centractin OS=Homo sapiens OX=9606 GN=ACTR1A PE=1 SV=1	1	11	450550	339480	423670	379120	409710	372080	436150	374040	412660	435130
P42025	Beta-centractin	ACTR1B	sp|P42025|ACTY_HUMAN Beta-centractin OS=Homo sapiens OX=9606 GN=ACTR1B PE=1 SV=1	1	10	101690	73491	97633	80717	87785	81736	94967	77081	94718	98356
P61160	Actin-related protein 2	ACTR2	sp|P61160|ARP2_HUMAN Actin-related protein 2 OS=Homo sapiens OX=9606 GN=ACTR2 PE=1 SV=1	1	13	237890	165690	237750	164170	215280	176130	219710	165650	204030	239100
P61158	Actin-related protein 3	ACTR3	sp|P61158|ARP3_HUMAN Actin-related protein 3 OS=Homo sapiens OX=9606 GN=ACTR3 PE=1 SV=3	1	17	445150	307190	457730	342420	428370	358340	452740	338800	423750	449690
Q9P1U1	Actin-related protein 3B	ACTR3B	sp|Q9P1U1|ARP3B_HUMAN Actin-related protein 3B OS=Homo sapiens OX=9606 GN=ACTR3B PE=2 SV=1	2	12	181430	114250	180850	119080	172320	136130	182560	118780	164210	199250
Q04771	Activin receptor type-1	ACVR1	sp|Q04771|ACVR1_HUMAN Activin receptor type-1 OS=Homo sapiens OX=9606 GN=ACVR1 PE=1 SV=1	1	2	7454.7	6799.6	8911	6593.6	7740.1	7716.7	8786.5	6403.2	7636.9	7485.8
Q03154	Aminoacylase-1	ACY1	sp|Q03154|ACY1_HUMAN Aminoacylase-1 OS=Homo sapiens OX=9606 GN=ACY1 PE=1 SV=1	1	5	38664	29011	40387	31162	32306	34947	37973	34792	30906	38227
P07311	Acylphosphatase-1	ACYP1	sp|P07311|ACYP1_HUMAN Acylphosphatase-1 OS=Homo sapiens OX=9606 GN=ACYP1 PE=1 SV=2	1	9	162440	92584	151310	95147	135990	109020	147260	94444	143530	128580
P14621	Acylphosphatase-2	ACYP2	sp|P14621|ACYP2_HUMAN Acylphosphatase-2 OS=Homo sapiens OX=9606 GN=ACYP2 PE=1 SV=2	1	11	234270	202920	207630	211650	188420	215420	226470	212170	198610	193430
P00813	Adenosine deaminase	ADA	sp|P00813|ADA_HUMAN Adenosine deaminase OS=Homo sapiens OX=9606 GN=ADA PE=1 SV=3	1	3	5377.6	4582.5	6810.5	5587.2	4609.1	5474.3	6259.3	4357.5	4653.7	5631.9
O14672	Disintegrin and metalloproteinase domain-containing protein 10	ADAM10	sp|O14672|ADA10_HUMAN Disintegrin and metalloproteinase domain-containing protein 10 OS=Homo sapiens OX=9606 GN=ADAM10 PE=1 SV=1	1	14	88418	101740	85262	98965	77974	99850	96980	100330	80372	86313
O75078	Disintegrin and metalloproteinase domain-containing protein 11	ADAM11	sp|O75078|ADA11_HUMAN Disintegrin and metalloproteinase domain-containing protein 11 OS=Homo sapiens OX=9606 GN=ADAM11 PE=2 SV=3	1	8	96152	67872	86850	63611	80406	67714	89059	65537	75982	93802
Q9P0K1	Disintegrin and metalloproteinase domain-containing protein 22	ADAM22	sp|Q9P0K1|ADA22_HUMAN Disintegrin and metalloproteinase domain-containing protein 22 OS=Homo sapiens OX=9606 GN=ADAM22 PE=1 SV=1	1	24	362250	264480	319230	254580	288890	259840	329930	262970	265940	326970
O75077	Disintegrin and metalloproteinase domain-containing protein 23	ADAM23	sp|O75077|ADA23_HUMAN Disintegrin and metalloproteinase domain-containing protein 23 OS=Homo sapiens OX=9606 GN=ADAM23 PE=1 SV=1	1	18	153900	130070	139150	129860	129410	121100	138060	125690	122960	134980
Q13443	Disintegrin and metalloproteinase domain-containing protein 9	ADAM9	sp|Q13443|ADAM9_HUMAN Disintegrin and metalloproteinase domain-containing protein 9 OS=Homo sapiens OX=9606 GN=ADAM9 PE=1 SV=1	1	5	38152	27163	35981	28659	34930	33083	35477	28897	33982	36982
O75689	Arf-GAP with dual PH domain-containing protein 1	ADAP1	sp|O75689|ADAP1_HUMAN Arf-GAP with dual PH domain-containing protein 1 OS=Homo sapiens OX=9606 GN=ADAP1 PE=1 SV=2	2	19	204410	148100	199050	158870	183670	168560	206580	162710	179670	206240
P55265	Double-stranded RNA-specific adenosine deaminase	ADAR	sp|P55265|DSRAD_HUMAN Double-stranded RNA-specific adenosine deaminase OS=Homo sapiens OX=9606 GN=ADAR PE=1 SV=4	1	11	141960	75213	128080	82918	116080	89784	120710	79476	125880	110130
Q86TW2	Uncharacterized aarF domain-containing protein kinase 1	ADCK1	sp|Q86TW2|ADCK1_HUMAN AarF domain-containing protein kinase 1 OS=Homo sapiens OX=9606 GN=ADCK1 PE=1 SV=2	1	7	64594	47395	61006	44025	58606	50784	60756	47528	57197	66311
Q8NI60	Atypical kinase ADCK3, mitochondrial	ADCK3	sp|Q8NI60|COQ8A_HUMAN Atypical kinase COQ8A, mitochondrial OS=Homo sapiens OX=9606 GN=COQ8A PE=1 SV=1	1	9	44788	36745	47546	40898	45373	40427	49936	40463	45619	53773
Q96D53	AarF domain-containing protein kinase 4	ADCK4	sp|Q96D53|COQ8B_HUMAN Atypical kinase COQ8B, mitochondrial OS=Homo sapiens OX=9606 GN=COQ8B PE=1 SV=2	1	3	7164.3	6072.5	8405	5941.9	7400.4	6600.4	8375.7	7006.6	7750.1	8736.8
Q3MIX3	Uncharacterized aarF domain-containing protein kinase 5	ADCK5	sp|Q3MIX3|ADCK5_HUMAN Uncharacterized aarF domain-containing protein kinase 5 OS=Homo sapiens OX=9606 GN=ADCK5 PE=1 SV=3	1	4	22704	16641	23255	16785	20209	18532	23986	17244	21718	25818
Q08828	Adenylate cyclase type 1	ADCY1	sp|Q08828|ADCY1_HUMAN Adenylate cyclase type 1 OS=Homo sapiens OX=9606 GN=ADCY1 PE=1 SV=2	1	14	120220	80653	107930	80128	104280	90283	110850	73994	107410	113290
Q08462	Adenylate cyclase type 2	ADCY2	sp|Q08462|ADCY2_HUMAN Adenylate cyclase type 2 OS=Homo sapiens OX=9606 GN=ADCY2 PE=1 SV=5	1	17	167920	105040	172560	114600	157470	132620	165950	111030	149130	177460
O95622	Adenylate cyclase type 5	ADCY5	sp|O95622|ADCY5_HUMAN Adenylate cyclase type 5 OS=Homo sapiens OX=9606 GN=ADCY5 PE=1 SV=3	2	11	100600	71350	98632	83414	100040	85356	104500	76615	91685	115680
P40145	Adenylate cyclase type 8	ADCY8	sp|P40145|ADCY8_HUMAN Adenylate cyclase type 8 OS=Homo sapiens OX=9606 GN=ADCY8 PE=1 SV=1	1	7	51958	39093	52948	45146	50570	44366	51799	43362	47343	54363
O60503	Adenylate cyclase type 9	ADCY9	sp|O60503|ADCY9_HUMAN Adenylate cyclase type 9 OS=Homo sapiens OX=9606 GN=ADCY9 PE=1 SV=4	1	14	23241	17503	23138	18333	23021	23374	25394	17070	22917	24039
P41586	Pituitary adenylate cyclase-activating polypeptide type I receptor	ADCYAP1R1	sp|P41586|PACR_HUMAN Pituitary adenylate cyclase-activating polypeptide type I receptor OS=Homo sapiens OX=9606 GN=ADCYAP1R1 PE=1 SV=1	1	2	20599	10599	19724	12489	16618	12817	17388	13464	14372	19023
P35611	Alpha-adducin	ADD1	sp|P35611|ADDA_HUMAN Alpha-adducin OS=Homo sapiens OX=9606 GN=ADD1 PE=1 SV=2	1	28	606590	393050	597840	422090	545490	447600	590090	408870	519780	648080
P35612	Beta-adducin	ADD2	sp|P35612|ADDB_HUMAN Beta-adducin OS=Homo sapiens OX=9606 GN=ADD2 PE=1 SV=3	1	38	913640	518610	883390	549860	842270	586840	887180	550700	815610	984370
Q9UEY8	Gamma-adducin	ADD3	sp|Q9UEY8|ADDG_HUMAN Gamma-adducin OS=Homo sapiens OX=9606 GN=ADD3 PE=1 SV=1	1	23	340150	237730	319160	251880	300530	272960	298500	256280	282040	333510
P11766	Alcohol dehydrogenase class-3	ADH5	sp|P11766|ADHX_HUMAN Alcohol dehydrogenase class-3 OS=Homo sapiens OX=9606 GN=ADH5 PE=1 SV=4	1	13	180310	117160	169080	141470	152670	140980	174470	137550	163130	162410
Q8IWW8	Hydroxyacid-oxoacid transhydrogenase, mitochondrial	ADHFE1	sp|Q8IWW8|HOT_HUMAN Hydroxyacid-oxoacid transhydrogenase, mitochondrial OS=Homo sapiens OX=9606 GN=ADHFE1 PE=1 SV=1	1	4	48338	33251	46018	41319	42582	41413	51087	40455	45779	49991
Q9BV57	1,2-dihydroxy-3-keto-5-methylthiopentene dioxygenase	ADI1	sp|Q9BV57|MTND_HUMAN 1,2-dihydroxy-3-keto-5-methylthiopentene dioxygenase OS=Homo sapiens OX=9606 GN=ADI1 PE=1 SV=1	1	2	31173	22066	27560	23554	24935	25673	27464	22631	25826	24784
P55263	Adenosine kinase	ADK	sp|P55263|ADK_HUMAN Adenosine kinase OS=Homo sapiens OX=9606 GN=ADK PE=1 SV=2	1	10	57953	42720	59399	48679	53445	49703	57623	48160	51490	55874
Q96SZ5	2-aminoethanethiol dioxygenase	ADO	sp|Q96SZ5|AEDO_HUMAN 2-aminoethanethiol dioxygenase OS=Homo sapiens OX=9606 GN=ADO PE=1 SV=2	1	10	67065	51314	58598	55780	59184	57976	64189	55231	59825	63040
P30542	Adenosine receptor A1	ADORA1	sp|P30542|AA1R_HUMAN Adenosine receptor A1 OS=Homo sapiens OX=9606 GN=ADORA1 PE=1 SV=1	1	2	31951	21410	30805	19007	26408	21702	31276	17680	24573	31353
Q9BRR6	ADP-dependent glucokinase	ADPGK	sp|Q9BRR6|ADPGK_HUMAN ADP-dependent glucokinase OS=Homo sapiens OX=9606 GN=ADPGK PE=1 SV=1	1	3	27009	18932	22603	18984	22112	21884	27070	18362	23490	25576
Q8NDY3	[Protein ADP-ribosylarginine] hydrolase-like protein 1	ADPRHL1	sp|Q8NDY3|ARHL1_HUMAN [Protein ADP-ribosylarginine] hydrolase-like protein 1 OS=Homo sapiens OX=9606 GN=ADPRHL1 PE=2 SV=1	1	3	23399	14290	21683	18729	20296	17797	21033	16542	21356	24935
Q9NX46	Poly(ADP-ribose) glycohydrolase ARH3	ADPRHL2	sp|Q9NX46|ADPRS_HUMAN ADP-ribose glycohydrolase ARH3 OS=Homo sapiens OX=9606 GN=ADPRS PE=1 SV=1	1	9	87294	65722	83083	66941	76662	71069	88938	73030	82711	84042
P08913	Alpha-2A adrenergic receptor	ADRA2A	sp|P08913|ADA2A_HUMAN Alpha-2A adrenergic receptor OS=Homo sapiens OX=9606 GN=ADRA2A PE=1 SV=4	1	3	25609	16981	25867	18901	24399	22511	27966	19261	23683	31184
P25098	Beta-adrenergic receptor kinase 1	ADRBK1	sp|P25098|ARBK1_HUMAN Beta-adrenergic receptor kinase 1 OS=Homo sapiens OX=9606 GN=GRK2 PE=1 SV=2	1	10	128110	86774	119900	90905	123740	93135	117140	85934	119450	119450
Q16186	Proteasomal ubiquitin receptor ADRM1	ADRM1	sp|Q16186|ADRM1_HUMAN Proteasomal ubiquitin receptor ADRM1 OS=Homo sapiens OX=9606 GN=ADRM1 PE=1 SV=2	1	9	76569	52751	74972	52837	66981	58491	72781	54564	65199	76900
P30566	Adenylosuccinate lyase	ADSL	sp|P30566|PUR8_HUMAN Adenylosuccinate lyase OS=Homo sapiens OX=9606 GN=ADSL PE=1 SV=2	1	6	30305	19059	26890	22063	26866	22531	26978	21022	26638	28578
P30520	Adenylosuccinate synthetase isozyme 2	ADSS	sp|P30520|PURA2_HUMAN Adenylosuccinate synthetase isozyme 2 OS=Homo sapiens OX=9606 GN=ADSS2 PE=1 SV=3	1	16	206220	147900	200000	171050	191800	171970	206930	169220	196100	195550
Q8N142	Adenylosuccinate synthetase isozyme 1	ADSSL1	sp|Q8N142|PURA1_HUMAN Adenylosuccinate synthetase isozyme 1 OS=Homo sapiens OX=9606 GN=ADSS1 PE=1 SV=1	1	3	10970	10160	10874	13740	9696.2	13307	12646	14119	11926	10857
Q8N556	Actin filament-associated protein 1	AFAP1	sp|Q8N556|AFAP1_HUMAN Actin filament-associated protein 1 OS=Homo sapiens OX=9606 GN=AFAP1 PE=1 SV=2	1	2	14326	10553	13172	9728.4	12302	11131	11919	8749.4	12262	17950
Q9Y4W6	AFG3-like protein 2	AFG3L2	sp|Q9Y4W6|AFG32_HUMAN AFG3-like protein 2 OS=Homo sapiens OX=9606 GN=AFG3L2 PE=1 SV=2	1	50	1027700	698390	1012200	732680	900440	779970	1010900	757530	902340	1024400
Q6ULP2	Aftiphilin	AFTPH	sp|Q6ULP2|AFTIN_HUMAN Aftiphilin OS=Homo sapiens OX=9606 GN=AFTPH PE=1 SV=3	1	3	9199.6	6541.2	9786	8447.6	10091	8920.8	8593.3	7878.1	8277.6	11109
Q9UPQ3	Arf-GAP with GTPase, ANK repeat and PH domain-containing protein 1	AGAP1	sp|Q9UPQ3|AGAP1_HUMAN Arf-GAP with GTPase, ANK repeat and PH domain-containing protein 1 OS=Homo sapiens OX=9606 GN=AGAP1 PE=1 SV=4	2	11	149290	104190	142020	117960	138250	119560	145080	109380	133920	158780
Q99490	Arf-GAP with GTPase, ANK repeat and PH domain-containing protein 2	AGAP2	sp|Q99490|AGAP2_HUMAN Arf-GAP with GTPase, ANK repeat and PH domain-containing protein 2 OS=Homo sapiens OX=9606 GN=AGAP2 PE=1 SV=2	1	27	478600	271800	458210	282600	445500	323840	464640	275770	417380	526580
Q96P47	Arf-GAP with GTPase, ANK repeat and PH domain-containing protein 3	AGAP3	sp|Q96P47|AGAP3_HUMAN Arf-GAP with GTPase, ANK repeat and PH domain-containing protein 3 OS=Homo sapiens OX=9606 GN=AGAP3 PE=1 SV=2	1	14	207410	132290	208760	144680	195480	159000	211200	133890	188490	222910
P52594	Arf-GAP domain and FG repeat-containing protein 1	AGFG1	sp|P52594|AGFG1_HUMAN Arf-GAP domain and FG repeat-containing protein 1 OS=Homo sapiens OX=9606 GN=AGFG1 PE=1 SV=2	1	10	103020	70944	106870	82335	98719	91716	112570	82161	102500	114350
O95081	Arf-GAP domain and FG repeat-containing protein 2	AGFG2	sp|O95081|AGFG2_HUMAN Arf-GAP domain and FG repeat-containing protein 2 OS=Homo sapiens OX=9606 GN=AGFG2 PE=1 SV=2	1	7	59306	45014	61560	50105	57623	51568	57035	49817	56720	62099
Q53H12	Acylglycerol kinase, mitochondrial	AGK	sp|Q53H12|AGK_HUMAN Acylglycerol kinase, mitochondrial OS=Homo sapiens OX=9606 GN=AGK PE=1 SV=2	1	21	508210	339790	471510	345320	436300	370630	478410	335960	426990	486970
P35573	Glycogen debranching enzyme;4-alpha-glucanotransferase;Amylo-alpha-1,6-glucosidase	AGL	sp|P35573|GDE_HUMAN Glycogen debranching enzyme OS=Homo sapiens OX=9606 GN=AGL PE=1 SV=3	1	47	493740	382650	459270	397890	448700	420160	474210	395240	446580	473810
Q9UKV8	Protein argonaute-2	AGO2	sp|Q9UKV8|AGO2_HUMAN Protein argonaute-2 OS=Homo sapiens OX=9606 GN=AGO2 PE=1 SV=3	1	3	15494	9053.2	14920	11652	14869	12454	14125	11706	14288	15900
Q9H9G7	Protein argonaute-3	AGO3	sp|Q9H9G7|AGO3_HUMAN Protein argonaute-3 OS=Homo sapiens OX=9606 GN=AGO3 PE=1 SV=2	1	4	54665	41407	57342	46859	53472	50493	55010	53519	49435	58024
Q99943	1-acyl-sn-glycerol-3-phosphate acyltransferase alpha	AGPAT1	sp|Q99943|PLCA_HUMAN 1-acyl-sn-glycerol-3-phosphate acyltransferase alpha OS=Homo sapiens OX=9606 GN=AGPAT1 PE=1 SV=2	1	5	73412	43905	66350	45366	58540	47470	66740	44499	58191	66717
Q9NRZ7	1-acyl-sn-glycerol-3-phosphate acyltransferase gamma	AGPAT3	sp|Q9NRZ7|PLCC_HUMAN 1-acyl-sn-glycerol-3-phosphate acyltransferase gamma OS=Homo sapiens OX=9606 GN=AGPAT3 PE=1 SV=1	1	16	207290	143310	196430	157300	180600	161370	195500	162880	170500	209490
Q9NRZ5	1-acyl-sn-glycerol-3-phosphate acyltransferase delta	AGPAT4	sp|Q9NRZ5|PLCD_HUMAN 1-acyl-sn-glycerol-3-phosphate acyltransferase delta OS=Homo sapiens OX=9606 GN=AGPAT4 PE=1 SV=1	1	9	44077	46977	47710	44966	43316	46701	49058	50570	45193	48524
Q9NUQ2	1-acyl-sn-glycerol-3-phosphate acyltransferase epsilon	AGPAT5	sp|Q9NUQ2|PLCE_HUMAN 1-acyl-sn-glycerol-3-phosphate acyltransferase epsilon OS=Homo sapiens OX=9606 GN=AGPAT5 PE=1 SV=3	1	9	52662	40213	50068	40559	49228	50566	52280	46632	46575	64923
Q86UL3	Glycerol-3-phosphate acyltransferase 4	AGPAT6	sp|Q86UL3|GPAT4_HUMAN Glycerol-3-phosphate acyltransferase 4 OS=Homo sapiens OX=9606 GN=GPAT4 PE=1 SV=1	1	4	8862.5	6381.2	7181.7	5084	7692.8	6893.7	7994.3	6322.8	6758.6	7451.9
O00116	Alkyldihydroxyacetonephosphate synthase, peroxisomal	AGPS	sp|O00116|ADAS_HUMAN Alkyldihydroxyacetonephosphate synthase, peroxisomal OS=Homo sapiens OX=9606 GN=AGPS PE=1 SV=1	1	16	123140	98614	114870	106350	116590	112230	122790	104340	106570	135190
O00468	Agrin;Agrin N-terminal 110 kDa subunit;Agrin C-terminal 110 kDa subunit;Agrin C-terminal 90 kDa fragment;Agrin C-terminal 22 kDa fragment	AGRN	sp|O00468|AGRIN_HUMAN Agrin OS=Homo sapiens OX=9606 GN=AGRN PE=1 SV=6	1	12	66199	42277	59585	51177	55372	57137	60052	43414	54593	63848
P01019	Angiotensinogen;Angiotensin-1;Angiotensin-2;Angiotensin-3;Angiotensin-4;Angiotensin 1-9;Angiotensin 1-7;Angiotensin 1-5;Angiotensin 1-4	AGT	sp|P01019|ANGT_HUMAN Angiotensinogen OS=Homo sapiens OX=9606 GN=AGT PE=1 SV=1	1	8	69511	58743	74620	69446	70278	75660	74508	72593	70281	77209
Q9UPW5	Cytosolic carboxypeptidase 1	AGTPBP1	sp|Q9UPW5|CBPC1_HUMAN Cytosolic carboxypeptidase 1 OS=Homo sapiens OX=9606 GN=AGTPBP1 PE=1 SV=3	1	9	18669	11660	18049	13139	16705	15021	17928	13212	17258	18525
P23526	Adenosylhomocysteinase	AHCY	sp|P23526|SAHH_HUMAN Adenosylhomocysteinase OS=Homo sapiens OX=9606 GN=AHCY PE=1 SV=4	1	23	532510	408160	513660	414200	462470	427630	521260	437800	474140	475500
O43865	Putative adenosylhomocysteinase 2	AHCYL1	sp|O43865|SAHH2_HUMAN S-adenosylhomocysteine hydrolase-like protein 1 OS=Homo sapiens OX=9606 GN=AHCYL1 PE=1 SV=2	1	12	460990	309770	420420	326970	403990	351940	415410	325030	383760	432840
Q96HN2	Putative adenosylhomocysteinase 3	AHCYL2	sp|Q96HN2|SAHH3_HUMAN Adenosylhomocysteinase 3 OS=Homo sapiens OX=9606 GN=AHCYL2 PE=1 SV=1	1	7	89302	59955	89876	64947	85883	69236	83153	65576	81299	88920
Q09666	Neuroblast differentiation-associated protein AHNAK	AHNAK	sp|Q09666|AHNK_HUMAN Neuroblast differentiation-associated protein AHNAK OS=Homo sapiens OX=9606 GN=AHNAK PE=1 SV=2	1	64	544910	316520	510230	396590	550010	432500	488990	379890	500420	541060
Q8IVF2	Protein AHNAK2	AHNAK2	sp|Q8IVF2|AHNK2_HUMAN Protein AHNAK2 OS=Homo sapiens OX=9606 GN=AHNAK2 PE=1 SV=2	1	52	564430	388910	555940	405230	528350	419430	594830	424200	512470	613010
O95433	Activator of 90 kDa heat shock protein ATPase homolog 1	AHSA1	sp|O95433|AHSA1_HUMAN Activator of 90 kDa heat shock protein ATPase homolog 1 OS=Homo sapiens OX=9606 GN=AHSA1 PE=1 SV=1	1	17	347560	248140	336670	262940	299560	270210	326060	270720	313250	304800
Q96BJ3	Axin interactor, dorsalization-associated protein	AIDA	sp|Q96BJ3|AIDA_HUMAN Axin interactor, dorsalization-associated protein OS=Homo sapiens OX=9606 GN=AIDA PE=1 SV=1	1	9	68898	45258	66342	51121	67628	56325	65639	49819	63153	63923
P55008	Allograft inflammatory factor 1	AIF1	sp|P55008|AIF1_HUMAN Allograft inflammatory factor 1 OS=Homo sapiens OX=9606 GN=AIF1 PE=1 SV=1	1	3	30932	20820	33606	22194	29091	24119	34053	25890	26745	33575
Q9BQI0	Allograft inflammatory factor 1-like	AIF1L	sp|Q9BQI0|AIF1L_HUMAN Allograft inflammatory factor 1-like OS=Homo sapiens OX=9606 GN=AIF1L PE=1 SV=1	1	6	42684	51262	46713	64831	41487	58570	50351	67358	41965	38910
O95831	Apoptosis-inducing factor 1, mitochondrial	AIFM1	sp|O95831|AIFM1_HUMAN Apoptosis-inducing factor 1, mitochondrial OS=Homo sapiens OX=9606 GN=AIFM1 PE=1 SV=1	1	27	524140	391510	538210	438620	496400	452900	528930	427070	472320	578050
Q9BRQ8	Apoptosis-inducing factor 2	AIFM2	sp|Q9BRQ8|FSP1_HUMAN Ferroptosis suppressor protein 1 OS=Homo sapiens OX=9606 GN=AIFM2 PE=1 SV=1	1	2	14740	9060.5	13471	12184	15205	12508	15914	11401	15529	14004
Q96NN9	Apoptosis-inducing factor 3	AIFM3	sp|Q96NN9|AIFM3_HUMAN Apoptosis-inducing factor 3 OS=Homo sapiens OX=9606 GN=AIFM3 PE=1 SV=1	1	15	140030	95337	134700	108500	129780	109400	136220	107260	127070	139730
Q12904	Aminoacyl tRNA synthase complex-interacting multifunctional protein 1;Endothelial monocyte-activating polypeptide 2	AIMP1	sp|Q12904|AIMP1_HUMAN Aminoacyl tRNA synthase complex-interacting multifunctional protein 1 OS=Homo sapiens OX=9606 GN=AIMP1 PE=1 SV=2	1	13	157460	104690	152790	115980	134960	125300	144680	114230	133330	159550
Q13155	Aminoacyl tRNA synthase complex-interacting multifunctional protein 2	AIMP2	sp|Q13155|AIMP2_HUMAN Aminoacyl tRNA synthase complex-interacting multifunctional protein 2 OS=Homo sapiens OX=9606 GN=AIMP2 PE=1 SV=2	1	6	25379	21298	26117	26402	25677	27992	29272	22709	25391	29596
O00170	AH receptor-interacting protein	AIP	sp|O00170|AIP_HUMAN AH receptor-interacting protein OS=Homo sapiens OX=9606 GN=AIP PE=1 SV=2	1	12	143190	97259	128300	107650	131990	119930	129110	109170	119510	142030
P00568	Adenylate kinase isoenzyme 1	AK1	sp|P00568|KAD1_HUMAN Adenylate kinase isoenzyme 1 OS=Homo sapiens OX=9606 GN=AK1 PE=1 SV=3	1	14	346010	256810	321840	280270	291070	274560	317840	261530	287820	307200
P54819	Adenylate kinase 2, mitochondrial;Adenylate kinase 2, mitochondrial, N-terminally processed	AK2	sp|P54819|KAD2_HUMAN Adenylate kinase 2, mitochondrial OS=Homo sapiens OX=9606 GN=AK2 PE=1 SV=2	1	9	113220	86089	103120	96609	102440	108440	108840	99185	106850	109000
Q9UIJ7	GTP:AMP phosphotransferase AK3, mitochondrial	AK3	sp|Q9UIJ7|KAD3_HUMAN GTP:AMP phosphotransferase AK3, mitochondrial OS=Homo sapiens OX=9606 GN=AK3 PE=1 SV=4	1	14	398920	255900	373150	287620	342600	298200	371660	291420	341430	358590
P27144	Adenylate kinase 4, mitochondrial	AK4	sp|P27144|KAD4_HUMAN Adenylate kinase 4, mitochondrial OS=Homo sapiens OX=9606 GN=AK4 PE=1 SV=1	1	12	167370	122280	167670	133520	151960	137370	171640	128960	152910	177940
Q9Y6K8	Adenylate kinase isoenzyme 5	AK5	sp|Q9Y6K8|KAD5_HUMAN Adenylate kinase isoenzyme 5 OS=Homo sapiens OX=9606 GN=AK5 PE=1 SV=2	1	20	388310	226130	380880	251030	363320	276830	369910	229200	354640	394230
Q92667	A-kinase anchor protein 1, mitochondrial	AKAP1	sp|Q92667|AKAP1_HUMAN A-kinase anchor protein 1, mitochondrial OS=Homo sapiens OX=9606 GN=AKAP1 PE=1 SV=1	1	8	35565	23500	35940	27871	39635	32098	35264	27378	33956	42007
O43572	A-kinase anchor protein 10, mitochondrial	AKAP10	sp|O43572|AKA10_HUMAN A-kinase anchor protein 10, mitochondrial OS=Homo sapiens OX=9606 GN=AKAP10 PE=1 SV=2	1	16	129730	78795	127370	91331	119220	93554	128330	84308	114730	141130
Q02952	A-kinase anchor protein 12	AKAP12	sp|Q02952|AKA12_HUMAN A-kinase anchor protein 12 OS=Homo sapiens OX=9606 GN=AKAP12 PE=1 SV=4	1	73	1064500	641450	1019400	702290	980980	728030	1093400	758960	992660	1116500
P24588	A-kinase anchor protein 5	AKAP5	sp|P24588|AKAP5_HUMAN A-kinase anchor protein 5 OS=Homo sapiens OX=9606 GN=AKAP5 PE=1 SV=3	1	11	127330	65892	128020	74516	116550	85615	129990	67811	104640	152020
O43687;Q9P0M2	A-kinase anchor protein 7 isoforms alpha and beta;A-kinase anchor protein 7 isoform gamma	AKAP7	sp|O43687|AKA7A_HUMAN A-kinase anchor protein 7 isoforms alpha and beta OS=Homo sapiens OX=9606 GN=AKAP7 PE=1 SV=4;sp|Q9P0M2|AKA7G_HUMAN A-kinase anchor protein 7 isoform gamma OS=Homo sapiens OX=9606 GN=AKAP7 PE=1 SV=2	2	3	21905	13450	18613	10986	16664	14173	18574	13663	14492	18671
Q99996	A-kinase anchor protein 9	AKAP9	sp|Q99996|AKAP9_HUMAN A-kinase anchor protein 9 OS=Homo sapiens OX=9606 GN=AKAP9 PE=1 SV=4	1	4	13968	9326.2	12769	9949.2	11787	10101	14114	9333.7	11512	18567
P14550	Alcohol dehydrogenase [NADP(+)]	AKR1A1	sp|P14550|AK1A1_HUMAN Aldo-keto reductase family 1 member A1 OS=Homo sapiens OX=9606 GN=AKR1A1 PE=1 SV=3	1	18	247230	190910	228800	211240	211660	218950	241720	206060	225110	208650
P15121	Aldose reductase	AKR1B1	sp|P15121|ALDR_HUMAN Aldo-keto reductase family 1 member B1 OS=Homo sapiens OX=9606 GN=AKR1B1 PE=1 SV=3	1	16	291690	210650	262800	216020	240370	229050	254250	221090	243130	243080
Q04828;P52895	Aldo-keto reductase family 1 member C1;Aldo-keto reductase family 1 member C2	AKR1C1;AKR1C2	sp|Q04828|AK1C1_HUMAN Aldo-keto reductase family 1 member C1 OS=Homo sapiens OX=9606 GN=AKR1C1 PE=1 SV=1;sp|P52895|AK1C2_HUMAN Aldo-keto reductase family 1 member C2 OS=Homo sapiens OX=9606 GN=AKR1C2 PE=1 SV=3	2	3	75850	55280	78801	65190	69550	66230	86939	65011	66448	80816
O43488	Aflatoxin B1 aldehyde reductase member 2	AKR7A2	sp|O43488|ARK72_HUMAN Aflatoxin B1 aldehyde reductase member 2 OS=Homo sapiens OX=9606 GN=AKR7A2 PE=1 SV=3	2	12	227540	179640	227900	204570	216720	212810	230290	210170	218440	210000
O95154	Aflatoxin B1 aldehyde reductase member 3	AKR7A3	sp|O95154|ARK73_HUMAN Aflatoxin B1 aldehyde reductase member 3 OS=Homo sapiens OX=9606 GN=AKR7A3 PE=1 SV=2	1	2	3200.4	3439.6	3285.1	3644	4313.2	3798.9	4093.8	3564.5	4800.9	3842.7
P31749	RAC-alpha serine/threonine-protein kinase	AKT1	sp|P31749|AKT1_HUMAN RAC-alpha serine/threonine-protein kinase OS=Homo sapiens OX=9606 GN=AKT1 PE=1 SV=2	1	4	22854	15364	23943	17048	22228	20021	22095	16548	23673	28205
Q96B36	Proline-rich AKT1 substrate 1	AKT1S1	sp|Q96B36|AKTS1_HUMAN Proline-rich AKT1 substrate 1 OS=Homo sapiens OX=9606 GN=AKT1S1 PE=1 SV=1	1	2	26239	18973	23647	21032	21403	17686	26604	18564	23259	27300
Q9Y243	RAC-gamma serine/threonine-protein kinase	AKT3	sp|Q9Y243|AKT3_HUMAN RAC-gamma serine/threonine-protein kinase OS=Homo sapiens OX=9606 GN=AKT3 PE=1 SV=1	1	8	86090	61660	83799	66989	76485	63384	85092	68886	73653	83289
Q9H8T0	AKT-interacting protein	AKTIP	sp|Q9H8T0|AKTIP_HUMAN AKT-interacting protein OS=Homo sapiens OX=9606 GN=AKTIP PE=1 SV=1	1	2	28560	19622	30965	20045	27485	22406	32058	22426	27683	36271
P13716	Delta-aminolevulinic acid dehydratase	ALAD	sp|P13716|HEM2_HUMAN Delta-aminolevulinic acid dehydratase OS=Homo sapiens OX=9606 GN=ALAD PE=1 SV=1	1	12	83472	71390	84956	77289	78754	82882	81471	78253	78899	76220
Q13740	CD166 antigen	ALCAM	sp|Q13740|CD166_HUMAN CD166 antigen OS=Homo sapiens OX=9606 GN=ALCAM PE=1 SV=2	1	17	292520	216620	290530	222440	266250	227690	286860	237110	253390	306240
Q8IZ83	Aldehyde dehydrogenase family 16 member A1	ALDH16A1	sp|Q8IZ83|A16A1_HUMAN Aldehyde dehydrogenase family 16 member A1 OS=Homo sapiens OX=9606 GN=ALDH16A1 PE=1 SV=2	1	7	22803	21106	26215	26084	25764	24665	25440	22939	26520	28129
P54886	Delta-1-pyrroline-5-carboxylate synthase;Glutamate 5-kinase;Gamma-glutamyl phosphate reductase	ALDH18A1	sp|P54886|P5CS_HUMAN Delta-1-pyrroline-5-carboxylate synthase OS=Homo sapiens OX=9606 GN=ALDH18A1 PE=1 SV=2	1	14	126870	91758	125900	104100	123710	120480	116670	98724	120770	136630
P00352	Retinal dehydrogenase 1	ALDH1A1	sp|P00352|AL1A1_HUMAN Retinal dehydrogenase 1 OS=Homo sapiens OX=9606 GN=ALDH1A1 PE=1 SV=2	1	18	204270	156820	199230	189950	178900	190190	203240	200570	182410	194740
P47895	Aldehyde dehydrogenase family 1 member A3	ALDH1A3	sp|P47895|AL1A3_HUMAN Aldehyde dehydrogenase family 1 member A3 OS=Homo sapiens OX=9606 GN=ALDH1A3 PE=1 SV=2	1	3	6495	4317.6	5752.1	5304	5865.4	4377	5541.7	5634.8	5389	5905.5
P30837	Aldehyde dehydrogenase X, mitochondrial	ALDH1B1	sp|P30837|AL1B1_HUMAN Aldehyde dehydrogenase X, mitochondrial OS=Homo sapiens OX=9606 GN=ALDH1B1 PE=1 SV=3	1	10	128730	103300	128770	118090	125900	128070	129810	123870	117950	141250
O75891	Cytosolic 10-formyltetrahydrofolate dehydrogenase	ALDH1L1	sp|O75891|AL1L1_HUMAN Cytosolic 10-formyltetrahydrofolate dehydrogenase OS=Homo sapiens OX=9606 GN=ALDH1L1 PE=1 SV=2	2	39	713730	508130	659850	554550	598570	591480	656000	558550	580020	667380
P05091	Aldehyde dehydrogenase, mitochondrial	ALDH2	sp|P05091|ALDH2_HUMAN Aldehyde dehydrogenase, mitochondrial OS=Homo sapiens OX=9606 GN=ALDH2 PE=1 SV=2	2	22	921050	567180	896580	672590	818170	682950	927110	707230	840650	886960
P51648	Fatty aldehyde dehydrogenase	ALDH3A2	sp|P51648|AL3A2_HUMAN Aldehyde dehydrogenase family 3 member A2 OS=Homo sapiens OX=9606 GN=ALDH3A2 PE=1 SV=1	1	14	189550	136760	164520	143160	153840	150090	164840	147470	157200	165630
P30038	Delta-1-pyrroline-5-carboxylate dehydrogenase, mitochondrial	ALDH4A1	sp|P30038|AL4A1_HUMAN Delta-1-pyrroline-5-carboxylate dehydrogenase, mitochondrial OS=Homo sapiens OX=9606 GN=ALDH4A1 PE=1 SV=3	1	27	474140	358650	490220	429100	449660	439900	499800	442520	448630	455620
P51649	Succinate-semialdehyde dehydrogenase, mitochondrial	ALDH5A1	sp|P51649|SSDH_HUMAN Succinate-semialdehyde dehydrogenase, mitochondrial OS=Homo sapiens OX=9606 GN=ALDH5A1 PE=1 SV=2	1	24	781910	518580	702170	543010	650080	554050	711140	545330	646430	698320
Q02252	Methylmalonate-semialdehyde dehydrogenase [acylating], mitochondrial	ALDH6A1	sp|Q02252|MMSA_HUMAN Methylmalonate-semialdehyde dehydrogenase [acylating], mitochondrial OS=Homo sapiens OX=9606 GN=ALDH6A1 PE=1 SV=2	1	28	650550	444820	619130	521160	557400	517330	650470	559990	559920	613470
P49419	Alpha-aminoadipic semialdehyde dehydrogenase	ALDH7A1	sp|P49419|AL7A1_HUMAN Alpha-aminoadipic semialdehyde dehydrogenase OS=Homo sapiens OX=9606 GN=ALDH7A1 PE=1 SV=5	1	29	719880	483230	666660	552470	607340	573990	675570	597190	626280	594420
P49189	4-trimethylaminobutyraldehyde dehydrogenase	ALDH9A1	sp|P49189|AL9A1_HUMAN 4-trimethylaminobutyraldehyde dehydrogenase OS=Homo sapiens OX=9606 GN=ALDH9A1 PE=1 SV=3	1	22	487240	325720	435530	377610	389340	372460	456740	400610	408540	407840
P04075	Fructose-bisphosphate aldolase A	ALDOA	sp|P04075|ALDOA_HUMAN Fructose-bisphosphate aldolase A OS=Homo sapiens OX=9606 GN=ALDOA PE=1 SV=2	1	25	1689400	1153500	1607000	1213000	1431200	1177400	1654000	1137500	1563800	1480900
P09972	Fructose-bisphosphate aldolase C	ALDOC	sp|P09972|ALDOC_HUMAN Fructose-bisphosphate aldolase C OS=Homo sapiens OX=9606 GN=ALDOC PE=1 SV=2	2	22	811040	591740	779070	615050	693850	628810	810940	627440	726080	718860
Q9BT22	Chitobiosyldiphosphodolichol beta-mannosyltransferase	ALG1	sp|Q9BT22|ALG1_HUMAN Chitobiosyldiphosphodolichol beta-mannosyltransferase OS=Homo sapiens OX=9606 GN=ALG1 PE=1 SV=2	1	5	4707.3	4493	4769.9	4334.8	5693	4606.2	5257.3	4413.3	4827.3	6052.6
Q2TAA5	GDP-Man:Man(3)GlcNAc(2)-PP-Dol alpha-1,2-mannosyltransferase	ALG11	sp|Q2TAA5|ALG11_HUMAN GDP-Man:Man(3)GlcNAc(2)-PP-Dol alpha-1,2-mannosyltransferase OS=Homo sapiens OX=9606 GN=ALG11 PE=1 SV=2	1	5	17136	13603	16544	15698	16336	15387	16313	13305	15295	18059
Q9H553	Alpha-1,3/1,6-mannosyltransferase ALG2	ALG2	sp|Q9H553|ALG2_HUMAN Alpha-1,3/1,6-mannosyltransferase ALG2 OS=Homo sapiens OX=9606 GN=ALG2 PE=1 SV=1	1	5	41594	29153	39288	31992	41571	32652	41070	29614	38512	43832
Q9Y673	Dolichyl-phosphate beta-glucosyltransferase	ALG5	sp|Q9Y673|ALG5_HUMAN Dolichyl-phosphate beta-glucosyltransferase OS=Homo sapiens OX=9606 GN=ALG5 PE=1 SV=1	1	6	32439	27131	33415	30909	32678	31120	32647	27900	34644	36616
Q9H6U8	Alpha-1,2-mannosyltransferase ALG9	ALG9	sp|Q9H6U8|ALG9_HUMAN Alpha-1,2-mannosyltransferase ALG9 OS=Homo sapiens OX=9606 GN=ALG9 PE=1 SV=2	1	3	13657	11718	14535	15715	11807	12696	14057	13156	12234	14841
Q6P6C2	RNA demethylase ALKBH5	ALKBH5	sp|Q6P6C2|ALKB5_HUMAN RNA demethylase ALKBH5 OS=Homo sapiens OX=9606 GN=ALKBH5 PE=1 SV=2	1	3	8206.9	5688.4	6610.8	6746.2	6272.7	5512.4	6913.3	5959	6430.3	7209.6
Q96Q42	Alsin	ALS2	sp|Q96Q42|ALS2_HUMAN Alsin OS=Homo sapiens OX=9606 GN=ALS2 PE=1 SV=2	1	16	106360	66729	98749	72142	94931	75972	102570	72868	98017	107770
Q86V81	THO complex subunit 4	ALYREF	sp|Q86V81|THOC4_HUMAN THO complex subunit 4 OS=Homo sapiens OX=9606 GN=ALYREF PE=1 SV=3	1	4	6268.8	5953.9	6297.1	7247.4	5547.3	5645.1	7762.7	6201.8	5893.2	6748.8
Q9UHK6	Alpha-methylacyl-CoA racemase	AMACR	sp|Q9UHK6|AMACR_HUMAN Alpha-methylacyl-CoA racemase OS=Homo sapiens OX=9606 GN=AMACR PE=1 SV=2	1	2	638.42	494.16	866.3	783.38	874.68	696.06	505.19	765.94	746.44	507.9
Q9Y303	Putative N-acetylglucosamine-6-phosphate deacetylase	AMDHD2	sp|Q9Y303|NAGA_HUMAN N-acetylglucosamine-6-phosphate deacetylase OS=Homo sapiens OX=9606 GN=AMDHD2 PE=1 SV=2	1	2	4124.6	2651.3	3922.1	3309.3	4313.4	3842.3	3588.4	3830.3	3597.7	3980.2
Q8N7J2	APC membrane recruitment protein 2	AMER2	sp|Q8N7J2|AMER2_HUMAN APC membrane recruitment protein 2 OS=Homo sapiens OX=9606 GN=AMER2 PE=1 SV=3	1	24	261910	221870	263490	252100	239530	252760	279880	269530	242640	278680
Q86WK6	Amphoterin-induced protein 1	AMIGO1	sp|Q86WK6|AMGO1_HUMAN Amphoterin-induced protein 1 OS=Homo sapiens OX=9606 GN=AMIGO1 PE=1 SV=1	1	3	39150	22561	39331	27210	37253	31048	38791	27474	35554	41688
Q8IY45	Protein AMN1 homolog	AMN1	sp|Q8IY45|AMN1_HUMAN Protein AMN1 homolog OS=Homo sapiens OX=9606 GN=AMN1 PE=2 SV=4	1	2	30244	24020	29420	26037	25691	24562	30550	25541	26889	33444
Q4VCS5	Angiomotin	AMOT	sp|Q4VCS5|AMOT_HUMAN Angiomotin OS=Homo sapiens OX=9606 GN=AMOT PE=1 SV=1	1	2	12871	6959.1	14250	10275	11325	9634.4	11532	8511.8	11761	13384
Q01433	AMP deaminase 2	AMPD2	sp|Q01433|AMPD2_HUMAN AMP deaminase 2 OS=Homo sapiens OX=9606 GN=AMPD2 PE=1 SV=2	1	21	271510	204610	241570	212950	236190	214700	259850	216520	242760	254720
Q01432	AMP deaminase 3	AMPD3	sp|Q01432|AMPD3_HUMAN AMP deaminase 3 OS=Homo sapiens OX=9606 GN=AMPD3 PE=1 SV=1	1	5	34255	36000	32751	44857	34506	42128	36109	44320	35031	35995
P49418	Amphiphysin	AMPH	sp|P49418|AMPH_HUMAN Amphiphysin OS=Homo sapiens OX=9606 GN=AMPH PE=1 SV=1	2	30	752770	472830	699770	509410	685680	544500	723350	493230	692120	716180
P48728	Aminomethyltransferase, mitochondrial	AMT	sp|P48728|GCST_HUMAN Aminomethyltransferase, mitochondrial OS=Homo sapiens OX=9606 GN=AMT PE=1 SV=1	1	3	12010	8494.6	11014	9327.2	11804	8993.7	12069	9945.6	11030	11488
Q9H1A4	Anaphase-promoting complex subunit 1	ANAPC1	sp|Q9H1A4|APC1_HUMAN Anaphase-promoting complex subunit 1 OS=Homo sapiens OX=9606 GN=ANAPC1 PE=1 SV=1	1	4	11133	7692	11282	7784.3	10882	8211	10488	8055.8	10551	12274
Q9UJX5	Anaphase-promoting complex subunit 4	ANAPC4	sp|Q9UJX5|APC4_HUMAN Anaphase-promoting complex subunit 4 OS=Homo sapiens OX=9606 GN=ANAPC4 PE=1 SV=2	1	2	20059	7490.7	15605	7906.4	13079	9242.8	12834	9857.8	16222	16210
Q9UJX3	Anaphase-promoting complex subunit 7	ANAPC7	sp|Q9UJX3|APC7_HUMAN Anaphase-promoting complex subunit 7 OS=Homo sapiens OX=9606 GN=ANAPC7 PE=1 SV=4	1	2	15775	10175	13505	12004	13623	12593	13181	11597	14259	15913
Q5VTE6	Protein angel homolog 2	ANGEL2	sp|Q5VTE6|ANGE2_HUMAN Protein angel homolog 2 OS=Homo sapiens OX=9606 GN=ANGEL2 PE=1 SV=1	1	3	4335.4	3240.9	4013	3190	3442.1	4463	4325.2	2846.4	4289.2	5155.3
P16157	Ankyrin-1	ANK1	sp|P16157|ANK1_HUMAN Ankyrin-1 OS=Homo sapiens OX=9606 GN=ANK1 PE=1 SV=3	1	31	212660	178690	240730	233620	248080	238690	223780	227010	212770	291120
Q01484	Ankyrin-2	ANK2	sp|Q01484|ANK2_HUMAN Ankyrin-2 OS=Homo sapiens OX=9606 GN=ANK2 PE=1 SV=4	1	197	3501100	2041800	3376600	2181000	3168500	2279900	3413900	2091900	3070400	3586200
Q12955	Ankyrin-3	ANK3	sp|Q12955|ANK3_HUMAN Ankyrin-3 OS=Homo sapiens OX=9606 GN=ANK3 PE=1 SV=3	1	87	839560	580470	827560	604790	802880	654970	832540	602550	756300	893790
Q9P2R3	Rabankyrin-5	ANKFY1	sp|Q9P2R3|ANFY1_HUMAN Rabankyrin-5 OS=Homo sapiens OX=9606 GN=ANKFY1 PE=1 SV=2	1	27	284720	239100	295530	287040	283940	300770	299340	283780	274090	326870
Q9HCJ1	Progressive ankylosis protein homolog	ANKH	sp|Q9HCJ1|ANKH_HUMAN Progressive ankylosis protein homolog OS=Homo sapiens OX=9606 GN=ANKH PE=2 SV=2	1	2	3432.7	2780.7	3370.6	2107.7	2202.9	2340.8	3148.5	2070	2907.3	2852.4
Q9P2G1	Ankyrin repeat and IBR domain-containing protein 1	ANKIB1	sp|Q9P2G1|AKIB1_HUMAN Ankyrin repeat and IBR domain-containing protein 1 OS=Homo sapiens OX=9606 GN=ANKIB1 PE=1 SV=3	1	8	20892	16768	22769	19810	22305	21731	23973	18410	20691	24452
Q86XL3	Ankyrin repeat and LEM domain-containing protein 2	ANKLE2	sp|Q86XL3|ANKL2_HUMAN Ankyrin repeat and LEM domain-containing protein 2 OS=Homo sapiens OX=9606 GN=ANKLE2 PE=1 SV=4	1	4	4185.9	2566.8	3377.7	2574.4	3969.3	3251.6	3753.8	3194.8	4468.6	4656.7
Q8IV38	Ankyrin repeat and MYND domain-containing protein 2	ANKMY2	sp|Q8IV38|ANKY2_HUMAN Ankyrin repeat and MYND domain-containing protein 2 OS=Homo sapiens OX=9606 GN=ANKMY2 PE=1 SV=1	1	23	246520	154480	248650	154740	236460	178470	237780	158620	231590	257540
Q8IZ07	Ankyrin repeat domain-containing protein 13A	ANKRD13A	sp|Q8IZ07|AN13A_HUMAN Ankyrin repeat domain-containing protein 13A OS=Homo sapiens OX=9606 GN=ANKRD13A PE=1 SV=3	1	2	3913.1	5878	4520.6	4546.1	3021.1	4699.7	4235.5	4397.6	3913.5	3660.2
Q6ZTN6	Ankyrin repeat domain-containing protein 13D	ANKRD13D	sp|Q6ZTN6|AN13D_HUMAN Ankyrin repeat domain-containing protein 13D OS=Homo sapiens OX=9606 GN=ANKRD13D PE=1 SV=2	2	5	20399	13677	18986	16702	21074	17582	18051	14056	16765	21981
Q8TF21	Ankyrin repeat domain-containing protein 24	ANKRD24	sp|Q8TF21|ANR24_HUMAN Ankyrin repeat domain-containing protein 24 OS=Homo sapiens OX=9606 GN=ANKRD24 PE=2 SV=2	1	9	93153	50853	93555	61357	90829	68370	95176	59923	90086	108600
O15084	Serine/threonine-protein phosphatase 6 regulatory ankyrin repeat subunit A	ANKRD28	sp|O15084|ANR28_HUMAN Serine/threonine-protein phosphatase 6 regulatory ankyrin repeat subunit A OS=Homo sapiens OX=9606 GN=ANKRD28 PE=1 SV=5	1	6	65204	43706	70870	47965	61164	54659	68130	48639	62139	72987
Q8N6D5	Ankyrin repeat domain-containing protein 29	ANKRD29	sp|Q8N6D5|ANR29_HUMAN Ankyrin repeat domain-containing protein 29 OS=Homo sapiens OX=9606 GN=ANKRD29 PE=1 SV=2	1	12	166070	149740	150380	144880	142730	146700	158530	152330	139040	153110
Q69YU3	Ankyrin repeat domain-containing protein 34A	ANKRD34A	sp|Q69YU3|AN34A_HUMAN Ankyrin repeat domain-containing protein 34A OS=Homo sapiens OX=9606 GN=ANKRD34A PE=1 SV=2	1	3	25095	16638	23981	16905	25991	18476	26658	15921	21974	27865
Q8N8A2	Serine/threonine-protein phosphatase 6 regulatory ankyrin repeat subunit B	ANKRD44	sp|Q8N8A2|ANR44_HUMAN Serine/threonine-protein phosphatase 6 regulatory ankyrin repeat subunit B OS=Homo sapiens OX=9606 GN=ANKRD44 PE=1 SV=3	1	4	36060	23438	33870	25556	31215	27292	35035	27743	34543	39445
Q92625	Ankyrin repeat and SAM domain-containing protein 1A	ANKS1A	sp|Q92625|ANS1A_HUMAN Ankyrin repeat and SAM domain-containing protein 1A OS=Homo sapiens OX=9606 GN=ANKS1A PE=1 SV=4	1	3	1817.2	1397.4	1944	1444.9	1481.7	1182.7	1176.7	1263.2	1029.7	1743.2
Q7Z6G8	Ankyrin repeat and sterile alpha motif domain-containing protein 1B	ANKS1B	sp|Q7Z6G8|ANS1B_HUMAN Ankyrin repeat and sterile alpha motif domain-containing protein 1B OS=Homo sapiens OX=9606 GN=ANKS1B PE=1 SV=2	1	23	278490	148660	262800	166410	258700	184910	267380	156400	247680	307990
Q9NQW6	Actin-binding protein anillin	ANLN	sp|Q9NQW6|ANLN_HUMAN Anillin OS=Homo sapiens OX=9606 GN=ANLN PE=1 SV=2	1	32	363310	561310	395900	638270	323390	603560	440160	754190	340230	375980
Q9NW15	Anoctamin-10	ANO10	sp|Q9NW15|ANO10_HUMAN Anoctamin-10 OS=Homo sapiens OX=9606 GN=ANO10 PE=1 SV=2	1	9	78705	56810	76892	64568	70556	65226	77370	62176	72412	80587
Q9BYT9	Anoctamin-3	ANO3	sp|Q9BYT9|ANO3_HUMAN Anoctamin-3 OS=Homo sapiens OX=9606 GN=ANO3 PE=2 SV=2	1	3	19134	12085	20813	10713	21549	12697	17538	11184	19682	22922
Q4KMQ2	Anoctamin-6	ANO6	sp|Q4KMQ2|ANO6_HUMAN Anoctamin-6 OS=Homo sapiens OX=9606 GN=ANO6 PE=1 SV=2	1	8	43444	31446	41067	43510	41825	47209	43736	42274	40641	42128
Q9HCE9	Anoctamin-8	ANO8	sp|Q9HCE9|ANO8_HUMAN Anoctamin-8 OS=Homo sapiens OX=9606 GN=ANO8 PE=1 SV=3	1	7	47879	40378	47250	45043	45343	46571	48173	45985	41677	48756
P39687	Acidic leucine-rich nuclear phosphoprotein 32 family member A	ANP32A	sp|P39687|AN32A_HUMAN Acidic leucine-rich nuclear phosphoprotein 32 family member A OS=Homo sapiens OX=9606 GN=ANP32A PE=1 SV=1	3	8	87725	80738	85141	93407	76928	92883	86764	97443	74452	76252
Q92688	Acidic leucine-rich nuclear phosphoprotein 32 family member B	ANP32B	sp|Q92688|AN32B_HUMAN Acidic leucine-rich nuclear phosphoprotein 32 family member B OS=Homo sapiens OX=9606 GN=ANP32B PE=1 SV=1	1	5	60847	59177	59622	65980	55811	65823	57831	78978	52911	54391
P04083	Annexin A1	ANXA1	sp|P04083|ANXA1_HUMAN Annexin A1 OS=Homo sapiens OX=9606 GN=ANXA1 PE=1 SV=2	1	17	188660	152970	201130	264120	205100	284230	194010	240930	185550	190290
P50995	Annexin A11	ANXA11	sp|P50995|ANX11_HUMAN Annexin A11 OS=Homo sapiens OX=9606 GN=ANXA11 PE=1 SV=1	2	18	339570	241320	328980	263410	324040	293780	328180	258140	297730	349480
P07355;A6NMY6	Annexin A2;Putative annexin A2-like protein	ANXA2;ANXA2P2	sp|P07355|ANXA2_HUMAN Annexin A2 OS=Homo sapiens OX=9606 GN=ANXA2 PE=1 SV=2;sp|A6NMY6|AXA2L_HUMAN Putative annexin A2-like protein OS=Homo sapiens OX=9606 GN=ANXA2P2 PE=5 SV=2	2	20	243050	200730	238500	317940	247370	332830	220480	298490	214650	221640
P12429	Annexin A3	ANXA3	sp|P12429|ANXA3_HUMAN Annexin A3 OS=Homo sapiens OX=9606 GN=ANXA3 PE=1 SV=3	1	15	152340	135040	163680	142350	154700	151680	163140	151730	147530	174100
P09525	Annexin A4	ANXA4	sp|P09525|ANXA4_HUMAN Annexin A4 OS=Homo sapiens OX=9606 GN=ANXA4 PE=1 SV=4	1	19	198570	164170	209610	182070	195910	196990	197780	188960	195340	210690
P08758	Annexin A5	ANXA5	sp|P08758|ANXA5_HUMAN Annexin A5 OS=Homo sapiens OX=9606 GN=ANXA5 PE=1 SV=2	1	26	815980	749070	818720	887210	752170	901950	814530	919370	719210	764620
P08133	Annexin A6	ANXA6	sp|P08133|ANXA6_HUMAN Annexin A6 OS=Homo sapiens OX=9606 GN=ANXA6 PE=1 SV=3	1	52	2245300	1891300	2183500	1897000	1972000	1946800	2198800	1953500	1938600	2139900
P20073	Annexin A7	ANXA7	sp|P20073|ANXA7_HUMAN Annexin A7 OS=Homo sapiens OX=9606 GN=ANXA7 PE=1 SV=3	1	18	298690	217390	290280	237980	286220	260500	294310	228200	271240	296260
Q10567	AP-1 complex subunit beta-1	AP1B1	sp|Q10567|AP1B1_HUMAN AP-1 complex subunit beta-1 OS=Homo sapiens OX=9606 GN=AP1B1 PE=1 SV=2	1	24	412750	269910	406890	291140	380440	324400	397900	286320	381150	437990
O43747	AP-1 complex subunit gamma-1	AP1G1	sp|O43747|AP1G1_HUMAN AP-1 complex subunit gamma-1 OS=Homo sapiens OX=9606 GN=AP1G1 PE=1 SV=5	1	25	515480	338880	488510	374170	461890	398950	487500	349120	444690	508540
Q9BXS5	AP-1 complex subunit mu-1	AP1M1	sp|Q9BXS5|AP1M1_HUMAN AP-1 complex subunit mu-1 OS=Homo sapiens OX=9606 GN=AP1M1 PE=1 SV=3	2	16	244000	175140	234470	191540	216760	198520	240500	177610	213730	238390
P61966	AP-1 complex subunit sigma-1A	AP1S1	sp|P61966|AP1S1_HUMAN AP-1 complex subunit sigma-1A OS=Homo sapiens OX=9606 GN=AP1S1 PE=1 SV=1	2	4	104640	64840	105840	66310	91647	69935	94716	67944	91436	93714
P56377	AP-1 complex subunit sigma-2	AP1S2	sp|P56377|AP1S2_HUMAN AP-1 complex subunit sigma-2 OS=Homo sapiens OX=9606 GN=AP1S2 PE=1 SV=1	1	2	14302	11848	15725	10999	14528	13160	14130	11369	14125	14294
O95782	AP-2 complex subunit alpha-1	AP2A1	sp|O95782|AP2A1_HUMAN AP-2 complex subunit alpha-1 OS=Homo sapiens OX=9606 GN=AP2A1 PE=1 SV=3	1	39	2051400	1265500	1970900	1324000	1817500	1389500	1927700	1275700	1768000	2063300
O94973	AP-2 complex subunit alpha-2	AP2A2	sp|O94973|AP2A2_HUMAN AP-2 complex subunit alpha-2 OS=Homo sapiens OX=9606 GN=AP2A2 PE=1 SV=2	1	28	605010	391280	604970	421710	570000	450480	592780	405150	548820	634850
P63010	AP-2 complex subunit beta	AP2B1	sp|P63010|AP2B1_HUMAN AP-2 complex subunit beta OS=Homo sapiens OX=9606 GN=AP2B1 PE=1 SV=1	1	28	1843200	1072900	1761700	1138600	1620800	1192000	1692200	1105400	1576000	1795600
Q96CW1	AP-2 complex subunit mu	AP2M1	sp|Q96CW1|AP2M1_HUMAN AP-2 complex subunit mu OS=Homo sapiens OX=9606 GN=AP2M1 PE=1 SV=2	1	27	1026600	648180	984190	681320	920130	695070	978630	636940	878420	1015800
P53680	AP-2 complex subunit sigma	AP2S1	sp|P53680|AP2S1_HUMAN AP-2 complex subunit sigma OS=Homo sapiens OX=9606 GN=AP2S1 PE=1 SV=2	1	7	301820	189110	298600	202870	277930	209250	281870	195890	269650	306690
O00203	AP-3 complex subunit beta-1	AP3B1	sp|O00203|AP3B1_HUMAN AP-3 complex subunit beta-1 OS=Homo sapiens OX=9606 GN=AP3B1 PE=1 SV=3	1	12	90737	64848	89731	79235	89757	84016	89101	76275	82481	92771
Q13367	AP-3 complex subunit beta-2	AP3B2	sp|Q13367|AP3B2_HUMAN AP-3 complex subunit beta-2 OS=Homo sapiens OX=9606 GN=AP3B2 PE=1 SV=2	1	46	854100	512500	853440	549180	823680	617640	825180	532650	768720	928310
O14617	AP-3 complex subunit delta-1	AP3D1	sp|O14617|AP3D1_HUMAN AP-3 complex subunit delta-1 OS=Homo sapiens OX=9606 GN=AP3D1 PE=1 SV=1	1	45	789100	477090	801900	525230	721660	557510	767690	491520	726820	856600
Q9Y2T2	AP-3 complex subunit mu-1	AP3M1	sp|Q9Y2T2|AP3M1_HUMAN AP-3 complex subunit mu-1 OS=Homo sapiens OX=9606 GN=AP3M1 PE=1 SV=1	1	7	25057	17888	26041	20442	23750	21413	25945	18665	24723	28389
P53677	AP-3 complex subunit mu-2	AP3M2	sp|P53677|AP3M2_HUMAN AP-3 complex subunit mu-2 OS=Homo sapiens OX=9606 GN=AP3M2 PE=1 SV=1	2	13	222770	134840	224430	151980	212960	164550	218400	142420	196850	240170
Q92572	AP-3 complex subunit sigma-1	AP3S1	sp|Q92572|AP3S1_HUMAN AP-3 complex subunit sigma-1 OS=Homo sapiens OX=9606 GN=AP3S1 PE=1 SV=1	1	7	64995	39602	62390	45506	57005	50824	60597	39696	56130	72390
P59780	AP-3 complex subunit sigma-2	AP3S2	sp|P59780|AP3S2_HUMAN AP-3 complex subunit sigma-2 OS=Homo sapiens OX=9606 GN=AP3S2 PE=2 SV=1	1	6	68197	44658	69705	51985	69300	56740	67691	47303	63082	75631
Q02410	Amyloid beta A4 precursor protein-binding family A member 1	APBA1	sp|Q02410|APBA1_HUMAN Amyloid-beta A4 precursor protein-binding family A member 1 OS=Homo sapiens OX=9606 GN=APBA1 PE=1 SV=3	1	9	79162	46082	70663	56036	72495	53099	76538	48323	68428	89284
Q99767	Amyloid beta A4 precursor protein-binding family A member 2	APBA2	sp|Q99767|APBA2_HUMAN Amyloid-beta A4 precursor protein-binding family A member 2 OS=Homo sapiens OX=9606 GN=APBA2 PE=1 SV=3	1	10	64715	40814	64424	46418	66278	47906	66749	42161	62401	76091
O00213	Amyloid beta A4 precursor protein-binding family B member 1	APBB1	sp|O00213|APBB1_HUMAN Amyloid-beta A4 precursor protein-binding family B member 1 OS=Homo sapiens OX=9606 GN=APBB1 PE=1 SV=2	2	14	127330	81099	121490	82314	122000	95362	125700	86728	110300	142490
Q7Z5R6	Amyloid beta A4 precursor protein-binding family B member 1-interacting protein	APBB1IP	sp|Q7Z5R6|AB1IP_HUMAN Amyloid beta A4 precursor protein-binding family B member 1-interacting protein OS=Homo sapiens OX=9606 GN=APBB1IP PE=1 SV=1	1	4	30775	24297	31017	28694	30250	28103	33652	28900	27029	37307
P25054	Adenomatous polyposis coli protein	APC	sp|P25054|APC_HUMAN Adenomatous polyposis coli protein OS=Homo sapiens OX=9606 GN=APC PE=1 SV=2	1	13	27001	18908	29011	22019	28137	23066	30819	23015	27032	32020
O95996	Adenomatous polyposis coli protein 2	APC2	sp|O95996|APCL_HUMAN Adenomatous polyposis coli protein 2 OS=Homo sapiens OX=9606 GN=APC2 PE=1 SV=1	1	5	17634	10369	17012	11534	15120	12966	16212	11164	16616	18901
P02743	Serum amyloid P-component;Serum amyloid P-component(1-203)	APCS	sp|P02743|SAMP_HUMAN Serum amyloid P-component OS=Homo sapiens OX=9606 GN=APCS PE=1 SV=2	1	5	60958	57961	70599	70508	69190	81808	66028	64369	71301	67941
P13798	Acylamino-acid-releasing enzyme	APEH	sp|P13798|ACPH_HUMAN Acylamino-acid-releasing enzyme OS=Homo sapiens OX=9606 GN=APEH PE=1 SV=4	1	21	355980	263130	348060	285770	300070	286170	357140	283320	306940	347590
P27695	DNA-(apurinic or apyrimidinic site) lyase;DNA-(apurinic or apyrimidinic site) lyase, mitochondrial	APEX1	sp|P27695|APEX1_HUMAN DNA-(apurinic or apyrimidinic site) endonuclease OS=Homo sapiens OX=9606 GN=APEX1 PE=1 SV=2	1	12	114990	70828	108500	82734	105810	90656	105310	89109	99330	106330
Q9BZZ5	Apoptosis inhibitor 5	API5	sp|Q9BZZ5|API5_HUMAN Apoptosis inhibitor 5 OS=Homo sapiens OX=9606 GN=API5 PE=1 SV=3	1	9	61845	38169	61554	44512	53226	49418	58275	44895	56596	56580
Q96GX9	Methylthioribulose-1-phosphate dehydratase	APIP	sp|Q96GX9|MTNB_HUMAN Methylthioribulose-1-phosphate dehydratase OS=Homo sapiens OX=9606 GN=APIP PE=1 SV=1	1	5	33026	30218	31902	29441	31450	33068	31732	31188	28993	29828
P51693	Amyloid-like protein 1;C30	APLP1	sp|P51693|APLP1_HUMAN Amyloid-like protein 1 OS=Homo sapiens OX=9606 GN=APLP1 PE=1 SV=3	1	11	69724	50805	70366	58775	68329	61979	68673	58476	64964	74292
Q06481	Amyloid-like protein 2	APLP2	sp|Q06481|APLP2_HUMAN Amyloid-like protein 2 OS=Homo sapiens OX=9606 GN=APLP2 PE=1 SV=2	1	8	32853	22363	26392	21984	29206	24306	29453	20081	26925	29675
Q9HDC9	Adipocyte plasma membrane-associated protein	APMAP	sp|Q9HDC9|APMAP_HUMAN Adipocyte plasma membrane-associated protein OS=Homo sapiens OX=9606 GN=APMAP PE=1 SV=2	1	20	472660	304870	448660	331950	426440	349530	444870	317700	407700	476620
P02647	Apolipoprotein A-I;Proapolipoprotein A-I;Truncated apolipoprotein A-I	APOA1	sp|P02647|APOA1_HUMAN Apolipoprotein A-I OS=Homo sapiens OX=9606 GN=APOA1 PE=1 SV=1	1	21	276420	254810	289930	289760	287940	296530	263170	298150	291240	254430
Q8NCW5	NAD(P)H-hydrate epimerase	APOA1BP	sp|Q8NCW5|NNRE_HUMAN NAD(P)H-hydrate epimerase OS=Homo sapiens OX=9606 GN=NAXE PE=1 SV=2	1	12	229190	170860	223490	182850	208760	188050	233290	182810	210120	223400
P04114	Apolipoprotein B-100;Apolipoprotein B-48	APOB	sp|P04114|APOB_HUMAN Apolipoprotein B-100 OS=Homo sapiens OX=9606 GN=APOB PE=1 SV=2	2	17	33135	33392	37173	38788	37457	39735	31865	35034	34913	33192
P05090	Apolipoprotein D	APOD	sp|P05090|APOD_HUMAN Apolipoprotein D OS=Homo sapiens OX=9606 GN=APOD PE=1 SV=1	1	7	186120	190680	182180	203770	167270	212280	180020	214660	176750	160070
P02649	Apolipoprotein E	APOE	sp|P02649|APOE_HUMAN Apolipoprotein E OS=Homo sapiens OX=9606 GN=APOE PE=1 SV=1	2	23	357010	242280	351320	260090	342900	282460	337710	239490	333240	335300
Q9BQE5	Apolipoprotein L2	APOL2	sp|Q9BQE5|APOL2_HUMAN Apolipoprotein L2 OS=Homo sapiens OX=9606 GN=APOL2 PE=1 SV=1	1	12	187360	132080	153210	120740	138810	117290	165360	121970	145300	165670
Q9BUR5	Apolipoprotein O	APOO	sp|Q9BUR5|MIC26_HUMAN MICOS complex subunit MIC26 OS=Homo sapiens OX=9606 GN=APOO PE=1 SV=1	1	6	123250	83565	113590	93752	115890	96773	119040	94056	106010	128910
Q6UXV4	MICOS complex subunit MIC27	APOOL	sp|Q6UXV4|MIC27_HUMAN MICOS complex subunit MIC27 OS=Homo sapiens OX=9606 GN=APOOL PE=1 SV=1	1	11	135350	99292	139920	103240	126650	111020	132790	107490	121060	143230
P05067	Amyloid beta A4 protein;N-APP;Soluble APP-alpha;Soluble APP-beta;C99;Beta-amyloid protein 42;Beta-amyloid protein 40;C83;P3(42);P3(40);C80;Gamma-secretase C-terminal fragment 59;Gamma-secretase C-terminal fragment 57;Gamma-secretase C-terminal fragment 50;C31	APP	sp|P05067|A4_HUMAN Amyloid-beta precursor protein OS=Homo sapiens OX=9606 GN=APP PE=1 SV=3	1	22	416440	210280	328570	212510	312990	221160	348230	217930	320530	311550
Q9UKG1	DCC-interacting protein 13-alpha	APPL1	sp|Q9UKG1|DP13A_HUMAN DCC-interacting protein 13-alpha OS=Homo sapiens OX=9606 GN=APPL1 PE=1 SV=1	1	20	211190	158580	204570	175440	194770	179890	212940	180690	198130	206150
Q8NEU8	DCC-interacting protein 13-beta	APPL2	sp|Q8NEU8|DP13B_HUMAN DCC-interacting protein 13-beta OS=Homo sapiens OX=9606 GN=APPL2 PE=1 SV=3	1	11	72325	58238	73334	69752	72663	71670	71630	66792	68132	76340
P07741	Adenine phosphoribosyltransferase	APRT	sp|P07741|APT_HUMAN Adenine phosphoribosyltransferase OS=Homo sapiens OX=9606 GN=APRT PE=1 SV=2	1	10	112570	92179	104790	108300	95467	100680	111250	102000	97823	109150
P29972	Aquaporin-1	AQP1	sp|P29972|AQP1_HUMAN Aquaporin-1 OS=Homo sapiens OX=9606 GN=AQP1 PE=1 SV=3	1	4	58066	66654	80568	107770	67552	97437	78966	120130	68011	63203
P55087	Aquaporin-4	AQP4	sp|P55087|AQP4_HUMAN Aquaporin-4 OS=Homo sapiens OX=9606 GN=AQP4 PE=1 SV=2	1	6	388780	241470	368620	258120	388640	300790	332380	261500	351250	347470
Q96P48	Arf-GAP with Rho-GAP domain, ANK repeat and PH domain-containing protein 1	ARAP1	sp|Q96P48|ARAP1_HUMAN Arf-GAP with Rho-GAP domain, ANK repeat and PH domain-containing protein 1 OS=Homo sapiens OX=9606 GN=ARAP1 PE=1 SV=3	1	10	40739	29415	39721	33525	39742	37510	38967	29118	37872	45111
Q8WZ64	Arf-GAP with Rho-GAP domain, ANK repeat and PH domain-containing protein 2	ARAP2	sp|Q8WZ64|ARAP2_HUMAN Arf-GAP with Rho-GAP domain, ANK repeat and PH domain-containing protein 2 OS=Homo sapiens OX=9606 GN=ARAP2 PE=1 SV=3	1	8	54346	38327	55005	43321	50159	46376	58188	43220	51497	59870
Q7LC44	Activity-regulated cytoskeleton-associated protein	ARC	sp|Q7LC44|ARC_HUMAN Activity-regulated cytoskeleton-associated protein OS=Homo sapiens OX=9606 GN=ARC PE=1 SV=1	1	7	57665	37019	58633	37826	53973	42275	60725	37281	51583	71698
P48444	Coatomer subunit delta	ARCN1	sp|P48444|COPD_HUMAN Coatomer subunit delta OS=Homo sapiens OX=9606 GN=ARCN1 PE=1 SV=1	1	17	179080	126700	177280	143020	169050	151220	175770	144500	159070	192030
P84077;P61204	ADP-ribosylation factor 1;ADP-ribosylation factor 3	ARF1;ARF3	sp|P84077|ARF1_HUMAN ADP-ribosylation factor 1 OS=Homo sapiens OX=9606 GN=ARF1 PE=1 SV=2;sp|P61204|ARF3_HUMAN ADP-ribosylation factor 3 OS=Homo sapiens OX=9606 GN=ARF3 PE=1 SV=2	2	5	339350	231550	339510	239920	304220	238950	314670	232940	301850	306900
P18085	ADP-ribosylation factor 4	ARF4	sp|P18085|ARF4_HUMAN ADP-ribosylation factor 4 OS=Homo sapiens OX=9606 GN=ARF4 PE=1 SV=3	1	6	164790	137590	169280	144220	151360	139380	161330	150840	145430	174910
P84085	ADP-ribosylation factor 5	ARF5	sp|P84085|ARF5_HUMAN ADP-ribosylation factor 5 OS=Homo sapiens OX=9606 GN=ARF5 PE=1 SV=2	1	6	424990	279210	399330	280310	352190	294920	374680	296770	361260	373890
P62330	ADP-ribosylation factor 6	ARF6	sp|P62330|ARF6_HUMAN ADP-ribosylation factor 6 OS=Homo sapiens OX=9606 GN=ARF6 PE=1 SV=2	1	6	145070	89631	146780	101120	127500	105630	139490	102350	121160	137670
Q8N6T3	ADP-ribosylation factor GTPase-activating protein 1	ARFGAP1	sp|Q8N6T3|ARFG1_HUMAN ADP-ribosylation factor GTPase-activating protein 1 OS=Homo sapiens OX=9606 GN=ARFGAP1 PE=1 SV=2	1	16	182680	110820	174870	120310	177040	132120	183640	116840	163890	204870
Q8N6H7	ADP-ribosylation factor GTPase-activating protein 2	ARFGAP2	sp|Q8N6H7|ARFG2_HUMAN ADP-ribosylation factor GTPase-activating protein 2 OS=Homo sapiens OX=9606 GN=ARFGAP2 PE=1 SV=1	1	16	87628	55850	86840	61972	82550	64109	83598	60655	78177	95917
Q9NP61	ADP-ribosylation factor GTPase-activating protein 3	ARFGAP3	sp|Q9NP61|ARFG3_HUMAN ADP-ribosylation factor GTPase-activating protein 3 OS=Homo sapiens OX=9606 GN=ARFGAP3 PE=1 SV=1	1	2	1762.1	1515.5	2077.5	1589.5	2108.5	1168.2	2152.3	1526.3	1876.1	2027.3
Q9Y6D6	Brefeldin A-inhibited guanine nucleotide-exchange protein 1	ARFGEF1	sp|Q9Y6D6|BIG1_HUMAN Brefeldin A-inhibited guanine nucleotide-exchange protein 1 OS=Homo sapiens OX=9606 GN=ARFGEF1 PE=1 SV=2	1	22	157370	102930	159130	110240	156920	126080	159000	107460	150170	179710
Q9Y6D5	Brefeldin A-inhibited guanine nucleotide-exchange protein 2	ARFGEF2	sp|Q9Y6D5|BIG2_HUMAN Brefeldin A-inhibited guanine nucleotide-exchange protein 2 OS=Homo sapiens OX=9606 GN=ARFGEF2 PE=1 SV=3	1	31	307630	202860	294310	222600	282210	239130	303580	216950	284600	322540
Q5TH69	Brefeldin A-inhibited guanine nucleotide-exchange protein 3	ARFGEF3	sp|Q5TH69|BIG3_HUMAN Brefeldin A-inhibited guanine nucleotide-exchange protein 3 OS=Homo sapiens OX=9606 GN=ARFGEF3 PE=1 SV=3	1	40	342240	231450	343140	250180	327430	261230	348390	247470	322420	370850
P53367	Arfaptin-1	ARFIP1	sp|P53367|ARFP1_HUMAN Arfaptin-1 OS=Homo sapiens OX=9606 GN=ARFIP1 PE=1 SV=2	1	5	7565	5185	6711.5	5447.8	6755.6	5634.5	6918.6	5302.2	7099.8	7184.2
P53365	Arfaptin-2	ARFIP2	sp|P53365|ARFP2_HUMAN Arfaptin-2 OS=Homo sapiens OX=9606 GN=ARFIP2 PE=1 SV=1	1	12	193250	112400	179790	129910	172480	133460	183140	119200	172520	177270
P05089	Arginase-1	ARG1	sp|P05089|ARGI1_HUMAN Arginase-1 OS=Homo sapiens OX=9606 GN=ARG1 PE=1 SV=2	1	4	44100	35023	28811	34365	28894	26616	33545	33172	23209	29373
Q07960	Rho GTPase-activating protein 1	ARHGAP1	sp|Q07960|RHG01_HUMAN Rho GTPase-activating protein 1 OS=Homo sapiens OX=9606 GN=ARHGAP1 PE=1 SV=1	1	19	284810	162230	277970	196420	282190	201650	284770	177690	260650	299260
Q8IWW6	Rho GTPase-activating protein 12	ARHGAP12	sp|Q8IWW6|RHG12_HUMAN Rho GTPase-activating protein 12 OS=Homo sapiens OX=9606 GN=ARHGAP12 PE=1 SV=1	1	10	29067	20551	29068	24221	27036	27223	30747	21864	30060	33642
Q68EM7	Rho GTPase-activating protein 17	ARHGAP17	sp|Q68EM7|RHG17_HUMAN Rho GTPase-activating protein 17 OS=Homo sapiens OX=9606 GN=ARHGAP17 PE=1 SV=1	1	5	30500	21950	29250	25139	27226	26684	29125	26947	26453	30315
Q5T5U3	Rho GTPase-activating protein 21	ARHGAP21	sp|Q5T5U3|RHG21_HUMAN Rho GTPase-activating protein 21 OS=Homo sapiens OX=9606 GN=ARHGAP21 PE=1 SV=2	1	35	237010	150920	238030	170690	232570	185030	242050	169690	214110	255200
Q9P227	Rho GTPase-activating protein 23	ARHGAP23	sp|Q9P227|RHG23_HUMAN Rho GTPase-activating protein 23 OS=Homo sapiens OX=9606 GN=ARHGAP23 PE=1 SV=2	1	22	149570	114940	159370	131900	144710	132320	153280	128300	144020	171070
Q9UNA1	Rho GTPase-activating protein 26	ARHGAP26	sp|Q9UNA1|RHG26_HUMAN Rho GTPase-activating protein 26 OS=Homo sapiens OX=9606 GN=ARHGAP26 PE=1 SV=1	3	28	428210	264380	415660	276530	401610	313860	400610	264840	377670	467920
A7KAX9	Rho GTPase-activating protein 32	ARHGAP32	sp|A7KAX9|RHG32_HUMAN Rho GTPase-activating protein 32 OS=Homo sapiens OX=9606 GN=ARHGAP32 PE=1 SV=1	1	22	179250	114690	180540	131970	177110	135920	182410	118970	166300	204530
O14559	Rho GTPase-activating protein 33	ARHGAP33	sp|O14559|RHG33_HUMAN Rho GTPase-activating protein 33 OS=Homo sapiens OX=9606 GN=ARHGAP33 PE=1 SV=2	1	3	16097	10008	13904	11962	15053	11042	15061	9226.8	13978	16728
Q9NRY4	Rho GTPase-activating protein 35	ARHGAP35	sp|Q9NRY4|RHG35_HUMAN Rho GTPase-activating protein 35 OS=Homo sapiens OX=9606 GN=ARHGAP35 PE=1 SV=3	1	31	332600	207780	321490	228730	323700	245630	334820	219940	301880	372530
Q9C0H5	Rho GTPase-activating protein 39	ARHGAP39	sp|Q9C0H5|RHG39_HUMAN Rho GTPase-activating protein 39 OS=Homo sapiens OX=9606 GN=ARHGAP39 PE=1 SV=2	1	25	181860	116440	173640	118800	159920	127860	167130	112810	157230	184480
Q17R89	Rho GTPase-activating protein 44	ARHGAP44	sp|Q17R89|RHG44_HUMAN Rho GTPase-activating protein 44 OS=Homo sapiens OX=9606 GN=ARHGAP44 PE=1 SV=1	1	15	147930	94075	143900	103210	130280	103890	140290	98711	124540	168870
Q13017	Rho GTPase-activating protein 5	ARHGAP5	sp|Q13017|RHG05_HUMAN Rho GTPase-activating protein 5 OS=Homo sapiens OX=9606 GN=ARHGAP5 PE=1 SV=2	1	23	189080	141840	198740	166200	193530	169920	188670	157870	179500	209580
P52565	Rho GDP-dissociation inhibitor 1	ARHGDIA	sp|P52565|GDIR1_HUMAN Rho GDP-dissociation inhibitor 1 OS=Homo sapiens OX=9606 GN=ARHGDIA PE=1 SV=3	1	9	311440	221450	301890	230860	279270	238520	321570	230130	283230	282930
P52566	Rho GDP-dissociation inhibitor 2	ARHGDIB	sp|P52566|GDIR2_HUMAN Rho GDP-dissociation inhibitor 2 OS=Homo sapiens OX=9606 GN=ARHGDIB PE=1 SV=3	1	7	71758	30706	60642	31765	52528	35939	51312	37134	47163	60790
Q9HCE6	Rho guanine nucleotide exchange factor 10-like protein	ARHGEF10L	sp|Q9HCE6|ARGAL_HUMAN Rho guanine nucleotide exchange factor 10-like protein OS=Homo sapiens OX=9606 GN=ARHGEF10L PE=1 SV=4	1	3	10681	9530.3	10470	10852	12008	11613	12835	10355	11358	13739
O15085	Rho guanine nucleotide exchange factor 11	ARHGEF11	sp|O15085|ARHGB_HUMAN Rho guanine nucleotide exchange factor 11 OS=Homo sapiens OX=9606 GN=ARHGEF11 PE=1 SV=1	1	32	321430	207570	312000	217340	301690	244350	303830	214790	281700	360080
Q9NZN5	Rho guanine nucleotide exchange factor 12	ARHGEF12	sp|Q9NZN5|ARHGC_HUMAN Rho guanine nucleotide exchange factor 12 OS=Homo sapiens OX=9606 GN=ARHGEF12 PE=1 SV=1	2	19	205670	121190	206580	131170	196680	151160	195920	132070	185080	220930
Q96PE2	Rho guanine nucleotide exchange factor 17	ARHGEF17	sp|Q96PE2|ARHGH_HUMAN Rho guanine nucleotide exchange factor 17 OS=Homo sapiens OX=9606 GN=ARHGEF17 PE=1 SV=1	1	3	3663.1	1555.8	3513.3	2083.3	3030.6	2183.7	3040.3	2597.2	3400.7	3483.4
Q6ZSZ5	Rho guanine nucleotide exchange factor 18	ARHGEF18	sp|Q6ZSZ5|ARHGI_HUMAN Rho guanine nucleotide exchange factor 18 OS=Homo sapiens OX=9606 GN=ARHGEF18 PE=1 SV=4	1	6	45007	38342	45962	39854	45768	41427	44585	35422	41661	47121
Q92974	Rho guanine nucleotide exchange factor 2	ARHGEF2	sp|Q92974|ARHG2_HUMAN Rho guanine nucleotide exchange factor 2 OS=Homo sapiens OX=9606 GN=ARHGEF2 PE=1 SV=4	6	32	328640	202840	325670	217740	307670	226560	329500	208110	293990	371220
Q86VW2	Rho guanine nucleotide exchange factor 25	ARHGEF25	sp|Q86VW2|ARHGP_HUMAN Rho guanine nucleotide exchange factor 25 OS=Homo sapiens OX=9606 GN=ARHGEF25 PE=1 SV=2	1	3	21215	12244	20605	15641	18683	13830	22176	14497	17875	22266
A1IGU5	Rho guanine nucleotide exchange factor 37	ARHGEF37	sp|A1IGU5|ARH37_HUMAN Rho guanine nucleotide exchange factor 37 OS=Homo sapiens OX=9606 GN=ARHGEF37 PE=2 SV=2	1	3	20100	17408	20871	20435	23328	20153	19232	21554	20155	21715
Q9NR80	Rho guanine nucleotide exchange factor 4	ARHGEF4	sp|Q9NR80|ARHG4_HUMAN Rho guanine nucleotide exchange factor 4 OS=Homo sapiens OX=9606 GN=ARHGEF4 PE=1 SV=3	1	2	22635	14431	24222	18652	22234	20884	24046	15286	21175	24286
Q8TER5	Rho guanine nucleotide exchange factor 40	ARHGEF40	sp|Q8TER5|ARH40_HUMAN Rho guanine nucleotide exchange factor 40 OS=Homo sapiens OX=9606 GN=ARHGEF40 PE=1 SV=3	1	3	11420	9894.1	11642	12134	9902.8	12295	11835	11138	10196	12021
Q15052	Rho guanine nucleotide exchange factor 6	ARHGEF6	sp|Q15052|ARHG6_HUMAN Rho guanine nucleotide exchange factor 6 OS=Homo sapiens OX=9606 GN=ARHGEF6 PE=1 SV=2	1	9	46051	35023	48322	43685	45962	48004	52100	45855	44726	55130
Q14155	Rho guanine nucleotide exchange factor 7	ARHGEF7	sp|Q14155|ARHG7_HUMAN Rho guanine nucleotide exchange factor 7 OS=Homo sapiens OX=9606 GN=ARHGEF7 PE=1 SV=2	1	26	454330	266850	455030	288710	420950	317550	444810	282310	402260	481520
O43307	Rho guanine nucleotide exchange factor 9	ARHGEF9	sp|O43307|ARHG9_HUMAN Rho guanine nucleotide exchange factor 9 OS=Homo sapiens OX=9606 GN=ARHGEF9 PE=1 SV=3	2	6	113780	78650	117840	91322	113540	101470	112580	88453	102620	126840
Q9Y4X5	E3 ubiquitin-protein ligase ARIH1	ARIH1	sp|Q9Y4X5|ARI1_HUMAN E3 ubiquitin-protein ligase ARIH1 OS=Homo sapiens OX=9606 GN=ARIH1 PE=1 SV=2	1	9	78609	68530	66723	66246	69547	80347	70337	68776	68551	70662
O95376	E3 ubiquitin-protein ligase ARIH2	ARIH2	sp|O95376|ARI2_HUMAN E3 ubiquitin-protein ligase ARIH2 OS=Homo sapiens OX=9606 GN=ARIH2 PE=1 SV=1	1	3	3346.9	2238.4	2633.9	2824.1	3862.5	2402.3	2923	2386.5	3196.6	4364.8
P40616	ADP-ribosylation factor-like protein 1	ARL1	sp|P40616|ARL1_HUMAN ADP-ribosylation factor-like protein 1 OS=Homo sapiens OX=9606 GN=ARL1 PE=1 SV=1	1	5	44613	36541	47640	42523	42710	40610	45173	44745	45154	47517
Q8N8L6	ADP-ribosylation factor-like protein 10	ARL10	sp|Q8N8L6|ARL10_HUMAN ADP-ribosylation factor-like protein 10 OS=Homo sapiens OX=9606 GN=ARL10 PE=2 SV=1	1	3	21844	14288	20398	14725	20844	16933	20411	13663	19924	26402
Q9NXU5	ADP-ribosylation factor-like protein 15	ARL15	sp|Q9NXU5|ARL15_HUMAN ADP-ribosylation factor-like protein 15 OS=Homo sapiens OX=9606 GN=ARL15 PE=1 SV=1	1	9	111340	69483	115340	71471	106800	76230	109820	63970	104100	127990
P36404	ADP-ribosylation factor-like protein 2	ARL2	sp|P36404|ARL2_HUMAN ADP-ribosylation factor-like protein 2 OS=Homo sapiens OX=9606 GN=ARL2 PE=1 SV=4	1	8	156820	112490	161700	124790	145620	136640	163930	131570	144440	161350
P36405	ADP-ribosylation factor-like protein 3	ARL3	sp|P36405|ARL3_HUMAN ADP-ribosylation factor-like protein 3 OS=Homo sapiens OX=9606 GN=ARL3 PE=1 SV=2	1	7	29212	19827	27090	23512	26916	24747	26180	22483	22949	28598
P56559	ADP-ribosylation factor-like protein 4C	ARL4C	sp|P56559|ARL4C_HUMAN ADP-ribosylation factor-like protein 4C OS=Homo sapiens OX=9606 GN=ARL4C PE=1 SV=1	2	4	20471	13875	20793	17497	20596	17559	23066	16422	22021	21568
Q9H0F7	ADP-ribosylation factor-like protein 6	ARL6	sp|Q9H0F7|ARL6_HUMAN ADP-ribosylation factor-like protein 6 OS=Homo sapiens OX=9606 GN=ARL6 PE=1 SV=1	1	8	86997	58074	87664	62611	79061	61912	88111	61543	80609	99054
Q15041	ADP-ribosylation factor-like protein 6-interacting protein 1	ARL6IP1	sp|Q15041|AR6P1_HUMAN ADP-ribosylation factor-like protein 6-interacting protein 1 OS=Homo sapiens OX=9606 GN=ARL6IP1 PE=1 SV=2	1	2	26601	20321	25052	18179	22595	18555	24460	16812	21918	24791
O75915	PRA1 family protein 3	ARL6IP5	sp|O75915|PRAF3_HUMAN PRA1 family protein 3 OS=Homo sapiens OX=9606 GN=ARL6IP5 PE=1 SV=1	1	7	148410	106640	137510	112380	130450	113960	139820	114150	125120	142160
Q96BM9	ADP-ribosylation factor-like protein 8A	ARL8A	sp|Q96BM9|ARL8A_HUMAN ADP-ribosylation factor-like protein 8A OS=Homo sapiens OX=9606 GN=ARL8A PE=1 SV=1	1	5	226100	149150	202500	166480	189670	165610	200530	164820	182750	197260
Q9NVJ2	ADP-ribosylation factor-like protein 8B	ARL8B	sp|Q9NVJ2|ARL8B_HUMAN ADP-ribosylation factor-like protein 8B OS=Homo sapiens OX=9606 GN=ARL8B PE=1 SV=1	1	5	145410	92859	142450	116690	146010	120360	146820	102700	132450	142240
Q9NVT9	Armadillo repeat-containing protein 1	ARMC1	sp|Q9NVT9|ARMC1_HUMAN Armadillo repeat-containing protein 1 OS=Homo sapiens OX=9606 GN=ARMC1 PE=1 SV=1	1	7	174130	112560	168280	114400	145700	126410	168450	128510	143180	180430
Q8N2F6	Armadillo repeat-containing protein 10	ARMC10	sp|Q8N2F6|ARM10_HUMAN Armadillo repeat-containing protein 10 OS=Homo sapiens OX=9606 GN=ARMC10 PE=1 SV=1	1	12	176740	110790	177770	122280	170720	138200	175990	120160	163980	195990
Q6NXE6	Armadillo repeat-containing protein 6	ARMC6	sp|Q6NXE6|ARMC6_HUMAN Armadillo repeat-containing protein 6 OS=Homo sapiens OX=9606 GN=ARMC6 PE=1 SV=2	1	10	79999	49689	79828	55342	74546	60585	73668	51854	66593	80683
Q8IUR7	Armadillo repeat-containing protein 8	ARMC8	sp|Q8IUR7|ARMC8_HUMAN Armadillo repeat-containing protein 8 OS=Homo sapiens OX=9606 GN=ARMC8 PE=1 SV=2	1	8	39536	28289	39560	32142	40224	30687	40581	27850	36816	47549
Q7Z3E5	LisH domain-containing protein ARMC9	ARMC9	sp|Q7Z3E5|ARMC9_HUMAN LisH domain-containing protein ARMC9 OS=Homo sapiens OX=9606 GN=ARMC9 PE=1 SV=3	1	5	20187	13291	19639	14706	16998	16748	21135	15547	18327	21890
Q9P291	Armadillo repeat-containing X-linked protein 1	ARMCX1	sp|Q9P291|ARMX1_HUMAN Armadillo repeat-containing X-linked protein 1 OS=Homo sapiens OX=9606 GN=ARMCX1 PE=1 SV=1	1	6	40501	26420	36890	26661	35334	30097	38486	28412	34420	43682
Q7L311	Armadillo repeat-containing X-linked protein 2	ARMCX2	sp|Q7L311|ARMX2_HUMAN Armadillo repeat-containing X-linked protein 2 OS=Homo sapiens OX=9606 GN=ARMCX2 PE=2 SV=1	1	4	13061	8180.7	10556	10550	10683	10778	11656	9748.7	10487	12727
Q9UH62	Armadillo repeat-containing X-linked protein 3	ARMCX3	sp|Q9UH62|ARMX3_HUMAN Armadillo repeat-containing X-linked protein 3 OS=Homo sapiens OX=9606 GN=ARMCX3 PE=1 SV=1	1	10	111080	74424	104790	71078	93562	73379	108820	71585	99297	106390
Q9H993	Protein-glutamate O-methyltransferase	ARMT1	sp|Q9H993|ARMT1_HUMAN Damage-control phosphatase ARMT1 OS=Homo sapiens OX=9606 GN=ARMT1 PE=1 SV=1	1	10	80364	56538	74972	57611	71922	63427	76430	61402	72470	71006
Q92747	Actin-related protein 2/3 complex subunit 1A	ARPC1A	sp|Q92747|ARC1A_HUMAN Actin-related protein 2/3 complex subunit 1A OS=Homo sapiens OX=9606 GN=ARPC1A PE=1 SV=2	1	18	348050	220160	333370	243850	308710	254950	328490	230090	305280	343200
O15143	Actin-related protein 2/3 complex subunit 1B	ARPC1B	sp|O15143|ARC1B_HUMAN Actin-related protein 2/3 complex subunit 1B OS=Homo sapiens OX=9606 GN=ARPC1B PE=1 SV=3	1	3	36530	26532	37887	31758	36236	35465	43390	35743	35436	41811
O15144	Actin-related protein 2/3 complex subunit 2	ARPC2	sp|O15144|ARPC2_HUMAN Actin-related protein 2/3 complex subunit 2 OS=Homo sapiens OX=9606 GN=ARPC2 PE=1 SV=1	1	19	503640	350890	501350	387430	464940	405410	500460	373990	442430	525000
O15145	Actin-related protein 2/3 complex subunit 3	ARPC3	sp|O15145|ARPC3_HUMAN Actin-related protein 2/3 complex subunit 3 OS=Homo sapiens OX=9606 GN=ARPC3 PE=1 SV=3	1	11	196220	118060	195090	135010	185200	148580	188490	132900	180270	198070
P59998	Actin-related protein 2/3 complex subunit 4	ARPC4	sp|P59998|ARPC4_HUMAN Actin-related protein 2/3 complex subunit 4 OS=Homo sapiens OX=9606 GN=ARPC4 PE=1 SV=3	1	9	237680	164680	235670	177060	210610	174670	226300	173120	212700	238660
O15511	Actin-related protein 2/3 complex subunit 5	ARPC5	sp|O15511|ARPC5_HUMAN Actin-related protein 2/3 complex subunit 5 OS=Homo sapiens OX=9606 GN=ARPC5 PE=1 SV=3	1	9	118630	87889	121160	99518	110180	100980	125400	104990	108400	127240
Q9BPX5	Actin-related protein 2/3 complex subunit 5-like protein	ARPC5L	sp|Q9BPX5|ARP5L_HUMAN Actin-related protein 2/3 complex subunit 5-like protein OS=Homo sapiens OX=9606 GN=ARPC5L PE=1 SV=1	1	8	181420	124540	173640	126820	163770	135730	182990	120300	162990	179830
Q7Z6K5	Arpin	ARPIN	sp|Q7Z6K5|ARPIN_HUMAN Arpin OS=Homo sapiens OX=9606 GN=ARPIN PE=1 SV=1	1	4	14181	9348.2	14691	11437	12966	12570	16261	12295	13437	15208
P56211	cAMP-regulated phosphoprotein 19	ARPP19	sp|P56211|ARP19_HUMAN cAMP-regulated phosphoprotein 19 OS=Homo sapiens OX=9606 GN=ARPP19 PE=1 SV=2	1	6	61453	34114	54894	34295	44886	36785	55382	38069	51311	52148
P49407	Beta-arrestin-1	ARRB1	sp|P49407|ARRB1_HUMAN Beta-arrestin-1 OS=Homo sapiens OX=9606 GN=ARRB1 PE=1 SV=2	1	14	155980	104380	140220	118680	135590	126100	139650	114880	132990	140500
P15289	Arylsulfatase A;Arylsulfatase A component B;Arylsulfatase A component C	ARSA	sp|P15289|ARSA_HUMAN Arylsulfatase A OS=Homo sapiens OX=9606 GN=ARSA PE=1 SV=3	1	4	28626	26681	27905	32956	27205	29852	32006	36499	24701	31325
P15848	Arylsulfatase B	ARSB	sp|P15848|ARSB_HUMAN Arylsulfatase B OS=Homo sapiens OX=9606 GN=ARSB PE=1 SV=1	1	3	37648	26431	33193	28584	32647	25442	32327	22099	28957	32874
Q13508	Ecto-ADP-ribosyltransferase 3	ART3	sp|Q13508|NAR3_HUMAN Ecto-ADP-ribosyltransferase 3 OS=Homo sapiens OX=9606 GN=ART3 PE=1 SV=2	1	6	58068	33823	54306	34317	51720	42104	52889	38393	47283	60969
O00192	Armadillo repeat protein deleted in velo-cardio-facial syndrome	ARVCF	sp|O00192|ARVC_HUMAN Armadillo repeat protein deleted in velo-cardio-facial syndrome OS=Homo sapiens OX=9606 GN=ARVCF PE=1 SV=1	1	13	55986	32060	55310	36731	49941	40107	48642	36686	50343	57232
Q13510	Acid ceramidase;Acid ceramidase subunit alpha;Acid ceramidase subunit beta	ASAH1	sp|Q13510|ASAH1_HUMAN Acid ceramidase OS=Homo sapiens OX=9606 GN=ASAH1 PE=1 SV=5	1	18	239940	189110	240620	229270	233010	252880	221920	229960	217210	235600
Q9ULH1	Arf-GAP with SH3 domain, ANK repeat and PH domain-containing protein 1	ASAP1	sp|Q9ULH1|ASAP1_HUMAN Arf-GAP with SH3 domain, ANK repeat and PH domain-containing protein 1 OS=Homo sapiens OX=9606 GN=ASAP1 PE=1 SV=4	1	23	301280	185100	296020	194150	290530	213040	287810	193880	268550	351770
O43150	Arf-GAP with SH3 domain, ANK repeat and PH domain-containing protein 2	ASAP2	sp|O43150|ASAP2_HUMAN Arf-GAP with SH3 domain, ANK repeat and PH domain-containing protein 2 OS=Homo sapiens OX=9606 GN=ASAP2 PE=1 SV=3	1	8	88967	64188	88303	65108	76223	75834	86517	67166	80379	90583
Q9Y576	Ankyrin repeat and SOCS box protein 1	ASB1	sp|Q9Y576|ASB1_HUMAN Ankyrin repeat and SOCS box protein 1 OS=Homo sapiens OX=9606 GN=ASB1 PE=1 SV=1	1	4	30577	24669	33501	25009	30203	28418	31610	25132	30097	36839
Q8N3C0	Activating signal cointegrator 1 complex subunit 3	ASCC3	sp|Q8N3C0|ASCC3_HUMAN Activating signal cointegrator 1 complex subunit 3 OS=Homo sapiens OX=9606 GN=ASCC3 PE=1 SV=3	1	4	13552	9979.1	12769	13037	13557	14551	12377	12193	12330	14110
P78348	Acid-sensing ion channel 1	ASIC1	sp|P78348|ASIC1_HUMAN Acid-sensing ion channel 1 OS=Homo sapiens OX=9606 GN=ASIC1 PE=1 SV=3	1	6	18941	13874	20492	14898	19002	15367	19146	14692	18490	24055
P04424	Argininosuccinate lyase	ASL	sp|P04424|ARLY_HUMAN Argininosuccinate lyase OS=Homo sapiens OX=9606 GN=ASL PE=1 SV=4	1	9	75101	53451	78053	66349	67982	66126	78893	66209	75041	82882
O95671	N-acetylserotonin O-methyltransferase-like protein	ASMTL	sp|O95671|ASML_HUMAN Probable bifunctional dTTP/UTP pyrophosphatase/methyltransferase protein OS=Homo sapiens OX=9606 GN=ASMTL PE=1 SV=3	1	14	196000	134910	174370	153270	182070	167160	168620	145380	168920	201160
O43681	ATPase ASNA1	ASNA1	sp|O43681|GET3_HUMAN ATPase GET3 OS=Homo sapiens OX=9606 GN=GET3 PE=1 SV=2	1	10	113370	86741	115690	93331	109630	96130	115610	92001	104460	123100
P08243	Asparagine synthetase [glutamine-hydrolyzing]	ASNS	sp|P08243|ASNS_HUMAN Asparagine synthetase [glutamine-hydrolyzing] OS=Homo sapiens OX=9606 GN=ASNS PE=1 SV=4	1	11	98255	64650	94281	67075	97424	77216	91724	66890	87479	107830
P45381	Aspartoacylase	ASPA	sp|P45381|ACY2_HUMAN Aspartoacylase OS=Homo sapiens OX=9606 GN=ASPA PE=1 SV=1	1	12	54355	57096	51303	63431	46515	59390	56636	74660	52032	50149
Q12797	Aspartyl/asparaginyl beta-hydroxylase	ASPH	sp|Q12797|ASPH_HUMAN Aspartyl/asparaginyl beta-hydroxylase OS=Homo sapiens OX=9606 GN=ASPH PE=1 SV=3	1	19	151380	118760	155310	142690	141910	147720	162930	142060	143620	174530
Q5U4P2	Aspartate beta-hydroxylase domain-containing protein 1	ASPHD1	sp|Q5U4P2|ASPH1_HUMAN Aspartate beta-hydroxylase domain-containing protein 1 OS=Homo sapiens OX=9606 GN=ASPHD1 PE=1 SV=3	1	3	7613	5433.8	6909	6497.3	7064.4	6520	7889	5805.8	6906.7	7281.9
Q6ICH7	Aspartate beta-hydroxylase domain-containing protein 2	ASPHD2	sp|Q6ICH7|ASPH2_HUMAN Aspartate beta-hydroxylase domain-containing protein 2 OS=Homo sapiens OX=9606 GN=ASPHD2 PE=2 SV=1	1	4	2520.6	869.68	1517.2	918.98	2523.1	1227.6	2152.2	1048.5	1720.3	1700.4
Q9BZE9	Tether containing UBX domain for GLUT4	ASPSCR1	sp|Q9BZE9|ASPC1_HUMAN Tether containing UBX domain for GLUT4 OS=Homo sapiens OX=9606 GN=ASPSCR1 PE=1 SV=1	1	11	81914	56862	75381	59993	65599	64357	72368	53809	64876	75131
Q7L266	Isoaspartyl peptidase/L-asparaginase;Isoaspartyl peptidase/L-asparaginase alpha chain;Isoaspartyl peptidase/L-asparaginase beta chain	ASRGL1	sp|Q7L266|ASGL1_HUMAN Isoaspartyl peptidase/L-asparaginase OS=Homo sapiens OX=9606 GN=ASRGL1 PE=1 SV=2	1	11	136600	98583	130660	110170	123680	110550	133910	112850	117690	127610
P00966	Argininosuccinate synthase	ASS1	sp|P00966|ASSY_HUMAN Argininosuccinate synthase OS=Homo sapiens OX=9606 GN=ASS1 PE=1 SV=2	1	12	143290	78948	130410	82986	117680	86758	131040	78185	125120	124960
O14525	Astrotactin-1	ASTN1	sp|O14525|ASTN1_HUMAN Astrotactin-1 OS=Homo sapiens OX=9606 GN=ASTN1 PE=1 SV=3	1	16	99373	54341	93241	63014	86907	65771	93967	59382	93915	112220
O75129	Astrotactin-2	ASTN2	sp|O75129|ASTN2_HUMAN Astrotactin-2 OS=Homo sapiens OX=9606 GN=ASTN2 PE=1 SV=2	2	8	71388	43935	65894	51255	67987	52997	69691	45625	63042	72644
Q8NBU5	ATPase family AAA domain-containing protein 1	ATAD1	sp|Q8NBU5|ATAD1_HUMAN Outer mitochondrial transmembrane helix translocase OS=Homo sapiens OX=9606 GN=ATAD1 PE=1 SV=1	1	17	220770	172460	226360	176340	208160	187400	214740	178030	203810	243100
Q9NVI7	ATPase family AAA domain-containing protein 3A	ATAD3A	sp|Q9NVI7|ATD3A_HUMAN ATPase family AAA domain-containing protein 3A OS=Homo sapiens OX=9606 GN=ATAD3A PE=1 SV=2	1	8	574880	381920	563760	424090	528640	435630	577280	416910	505760	613140
Q5T9A4	ATPase family AAA domain-containing protein 3B	ATAD3B	sp|Q5T9A4|ATD3B_HUMAN ATPase family AAA domain-containing protein 3B OS=Homo sapiens OX=9606 GN=ATAD3B PE=1 SV=1	1	2	47458	25122	46375	27153	42906	33918	44543	31417	44674	49829
Q5SQI0	Alpha-tubulin N-acetyltransferase 1	ATAT1	sp|Q5SQI0|ATAT_HUMAN Alpha-tubulin N-acetyltransferase 1 OS=Homo sapiens OX=9606 GN=ATAT1 PE=1 SV=1	1	13	124640	83424	121580	94209	111890	96072	127090	87783	110800	125790
Q86WG3	Caytaxin	ATCAY	sp|Q86WG3|ATCAY_HUMAN Caytaxin OS=Homo sapiens OX=9606 GN=ATCAY PE=1 SV=2	1	8	143530	91154	133350	92438	124430	96807	131250	87066	120440	130960
O95260	Arginyl-tRNA--protein transferase 1	ATE1	sp|O95260|ATE1_HUMAN Arginyl-tRNA--protein transferase 1 OS=Homo sapiens OX=9606 GN=ATE1 PE=1 SV=2	1	6	33097	26115	32328	26833	30070	30128	32077	29468	29526	35079
Q9BSB4	Autophagy-related protein 101	ATG101	sp|Q9BSB4|ATGA1_HUMAN Autophagy-related protein 101 OS=Homo sapiens OX=9606 GN=ATG101 PE=1 SV=1	1	5	52813	33287	53131	36262	49179	41963	53422	39296	50198	58378
O75143	Autophagy-related protein 13	ATG13	sp|O75143|ATG13_HUMAN Autophagy-related protein 13 OS=Homo sapiens OX=9606 GN=ATG13 PE=1 SV=1	1	5	37763	24535	36298	27697	34097	28460	36629	26419	34552	38237
Q6ZNE5	Beclin 1-associated autophagy-related key regulator	ATG14	sp|Q6ZNE5|BAKOR_HUMAN Beclin 1-associated autophagy-related key regulator OS=Homo sapiens OX=9606 GN=ATG14 PE=1 SV=1	1	4	11241	7234.7	10278	7931	10748	8461	9722.7	7787.8	10153	11099
Q676U5	Autophagy-related protein 16-1	ATG16L1	sp|Q676U5|A16L1_HUMAN Autophagy-related protein 16-1 OS=Homo sapiens OX=9606 GN=ATG16L1 PE=1 SV=2	1	5	37655	26469	37258	26646	37619	31040	37561	26905	35874	41125
Q2TAZ0	Autophagy-related protein 2 homolog A	ATG2A	sp|Q2TAZ0|ATG2A_HUMAN Autophagy-related protein 2 homolog A OS=Homo sapiens OX=9606 GN=ATG2A PE=1 SV=3	1	13	70582	51680	67462	63874	69908	62805	68209	54521	72008	73886
Q96BY7	Autophagy-related protein 2 homolog B	ATG2B	sp|Q96BY7|ATG2B_HUMAN Autophagy-related protein 2 homolog B OS=Homo sapiens OX=9606 GN=ATG2B PE=1 SV=5	1	32	205680	136130	191350	147500	186830	156760	193360	138050	181810	212400
Q9NT62	Ubiquitin-like-conjugating enzyme ATG3	ATG3	sp|Q9NT62|ATG3_HUMAN Ubiquitin-like-conjugating enzyme ATG3 OS=Homo sapiens OX=9606 GN=ATG3 PE=1 SV=1	1	9	132370	109540	140030	125630	133980	132690	136710	131610	123480	153420
Q9Y4P1	Cysteine protease ATG4B	ATG4B	sp|Q9Y4P1|ATG4B_HUMAN Cysteine protease ATG4B OS=Homo sapiens OX=9606 GN=ATG4B PE=1 SV=2	1	7	26430	18265	29413	19936	26603	20908	28737	18891	28504	27013
Q9H1Y0	Autophagy protein 5	ATG5	sp|Q9H1Y0|ATG5_HUMAN Autophagy protein 5 OS=Homo sapiens OX=9606 GN=ATG5 PE=1 SV=2	1	5	43951	26240	39746	31093	40792	31482	41123	26415	37259	42711
O95352	Ubiquitin-like modifier-activating enzyme ATG7	ATG7	sp|O95352|ATG7_HUMAN Ubiquitin-like modifier-activating enzyme ATG7 OS=Homo sapiens OX=9606 GN=ATG7 PE=1 SV=1	1	16	150760	99218	136990	105450	137890	115210	141140	99777	138590	139680
Q7Z3C6	Autophagy-related protein 9A	ATG9A	sp|Q7Z3C6|ATG9A_HUMAN Autophagy-related protein 9A OS=Homo sapiens OX=9606 GN=ATG9A PE=1 SV=3	1	10	62219	42495	61817	43729	53546	46260	58280	46796	53148	63740
P31939	Bifunctional purine biosynthesis protein PURH;Phosphoribosylaminoimidazolecarboxamide formyltransferase;IMP cyclohydrolase	ATIC	sp|P31939|PUR9_HUMAN Bifunctional purine biosynthesis protein ATIC OS=Homo sapiens OX=9606 GN=ATIC PE=1 SV=3	1	31	376450	277330	353360	320730	335800	326360	349940	310160	333270	355500
Q8WXF7	Atlastin-1	ATL1	sp|Q8WXF7|ATLA1_HUMAN Atlastin-1 OS=Homo sapiens OX=9606 GN=ATL1 PE=1 SV=1	1	28	706630	401540	686060	422660	646200	464080	670940	406350	619690	719960
Q8NHH9	Atlastin-2	ATL2	sp|Q8NHH9|ATLA2_HUMAN Atlastin-2 OS=Homo sapiens OX=9606 GN=ATL2 PE=1 SV=2	1	12	138210	83974	147480	90591	134900	99395	139910	88252	127620	151250
Q6DD88	Atlastin-3	ATL3	sp|Q6DD88|ATLA3_HUMAN Atlastin-3 OS=Homo sapiens OX=9606 GN=ATL3 PE=1 SV=1	1	13	152020	112280	157730	129970	148740	146350	166960	145080	150650	163840
O00244	Copper transport protein ATOX1	ATOX1	sp|O00244|ATOX1_HUMAN Copper transport protein ATOX1 OS=Homo sapiens OX=9606 GN=ATOX1 PE=1 SV=1	1	3	32476	27365	27844	27423	26360	26151	30129	25692	26689	28395
P98196	Probable phospholipid-transporting ATPase IH	ATP11A	sp|P98196|AT11A_HUMAN Probable phospholipid-transporting ATPase IH OS=Homo sapiens OX=9606 GN=ATP11A PE=1 SV=3	1	4	12265	12124	13544	13967	12747	15427	12566	14944	13214	14657
Q9HD20	Manganese-transporting ATPase 13A1	ATP13A1	sp|Q9HD20|AT131_HUMAN Endoplasmic reticulum transmembrane helix translocase OS=Homo sapiens OX=9606 GN=ATP13A1 PE=1 SV=2	1	15	222940	141950	214410	158630	202100	169010	207080	149150	193830	228150
Q9NQ11	Probable cation-transporting ATPase 13A2	ATP13A2	sp|Q9NQ11|AT132_HUMAN Polyamine-transporting ATPase 13A2 OS=Homo sapiens OX=9606 GN=ATP13A2 PE=1 SV=2	1	4	19500	16202	21170	16301	19348	15677	21876	16742	19860	23898
Q9H7F0	Probable cation-transporting ATPase 13A3	ATP13A3	sp|Q9H7F0|AT133_HUMAN Probable cation-transporting ATPase 13A3 OS=Homo sapiens OX=9606 GN=ATP13A3 PE=1 SV=4	1	2	4928.3	2962.5	4835.9	3091.2	3401.9	3765.5	4359.4	3458.9	3757.9	3763.8
P05023	Sodium/potassium-transporting ATPase subunit alpha-1	ATP1A1	sp|P05023|AT1A1_HUMAN Sodium/potassium-transporting ATPase subunit alpha-1 OS=Homo sapiens OX=9606 GN=ATP1A1 PE=1 SV=1	2	38	2619900	1943400	2533700	1989100	2387600	2076300	2511800	1978500	2274700	2695600
P50993	Sodium/potassium-transporting ATPase subunit alpha-2	ATP1A2	sp|P50993|AT1A2_HUMAN Sodium/potassium-transporting ATPase subunit alpha-2 OS=Homo sapiens OX=9606 GN=ATP1A2 PE=1 SV=1	1	41	3537600	2769800	3539700	2992600	3244600	3101400	3512800	2877500	3163200	3742700
P13637	Sodium/potassium-transporting ATPase subunit alpha-3	ATP1A3	sp|P13637|AT1A3_HUMAN Sodium/potassium-transporting ATPase subunit alpha-3 OS=Homo sapiens OX=9606 GN=ATP1A3 PE=1 SV=3	1	35	2340500	1834400	2232600	1859500	2069100	1905800	2183900	1792400	2145800	2330500
P05026	Sodium/potassium-transporting ATPase subunit beta-1	ATP1B1	sp|P05026|AT1B1_HUMAN Sodium/potassium-transporting ATPase subunit beta-1 OS=Homo sapiens OX=9606 GN=ATP1B1 PE=1 SV=1	1	25	1696000	1362600	1565200	1392900	1500800	1334200	1581600	1289800	1541900	1705800
P14415	Sodium/potassium-transporting ATPase subunit beta-2	ATP1B2	sp|P14415|AT1B2_HUMAN Sodium/potassium-transporting ATPase subunit beta-2 OS=Homo sapiens OX=9606 GN=ATP1B2 PE=1 SV=3	1	15	568120	438120	577070	485960	523220	508700	572790	466630	507300	604230
P54709	Sodium/potassium-transporting ATPase subunit beta-3	ATP1B3	sp|P54709|AT1B3_HUMAN Sodium/potassium-transporting ATPase subunit beta-3 OS=Homo sapiens OX=9606 GN=ATP1B3 PE=1 SV=1	1	10	143860	77795	128420	81137	118670	93322	126320	85178	110400	138440
P16615	Sarcoplasmic/endoplasmic reticulum calcium ATPase 2	ATP2A2	sp|P16615|AT2A2_HUMAN Sarcoplasmic/endoplasmic reticulum calcium ATPase 2 OS=Homo sapiens OX=9606 GN=ATP2A2 PE=1 SV=1	2	36	1558000	960500	1528700	1005000	1395200	1103000	1464900	986950	1302900	1660500
P20020	Plasma membrane calcium-transporting ATPase 1	ATP2B1	sp|P20020|AT2B1_HUMAN Plasma membrane calcium-transporting ATPase 1 OS=Homo sapiens OX=9606 GN=ATP2B1 PE=1 SV=4	1	33	886550	598780	866860	617260	791860	651200	870770	559170	765630	900970
Q01814	Plasma membrane calcium-transporting ATPase 2	ATP2B2	sp|Q01814|AT2B2_HUMAN Plasma membrane calcium-transporting ATPase 2 OS=Homo sapiens OX=9606 GN=ATP2B2 PE=1 SV=2	1	42	2181500	1532600	2072800	1513900	1887200	1638400	2031000	1478700	1780900	2222000
Q16720	Plasma membrane calcium-transporting ATPase 3	ATP2B3	sp|Q16720|AT2B3_HUMAN Plasma membrane calcium-transporting ATPase 3 OS=Homo sapiens OX=9606 GN=ATP2B3 PE=1 SV=3	1	27	540250	367120	526370	383010	490660	417670	515360	377880	481800	524120
P23634	Plasma membrane calcium-transporting ATPase 4	ATP2B4	sp|P23634|AT2B4_HUMAN Plasma membrane calcium-transporting ATPase 4 OS=Homo sapiens OX=9606 GN=ATP2B4 PE=1 SV=2	1	33	792080	468630	786900	476210	725930	514280	764570	429090	702470	810410
P98194	Calcium-transporting ATPase type 2C member 1	ATP2C1	sp|P98194|AT2C1_HUMAN Calcium-transporting ATPase type 2C member 1 OS=Homo sapiens OX=9606 GN=ATP2C1 PE=1 SV=3	1	14	95142	54840	94632	57884	92578	66113	90958	59887	86352	105360
P25705	ATP synthase subunit alpha, mitochondrial	ATP5A1	sp|P25705|ATPA_HUMAN ATP synthase subunit alpha, mitochondrial OS=Homo sapiens OX=9606 GN=ATP5F1A PE=1 SV=1	1	43	3629600	2737700	3474500	2931400	3185600	2838400	3465200	2743300	3245300	3632300
P06576	ATP synthase subunit beta, mitochondrial	ATP5B	sp|P06576|ATPB_HUMAN ATP synthase subunit beta, mitochondrial OS=Homo sapiens OX=9606 GN=ATP5F1B PE=1 SV=3	1	26	2895100	2119500	2829800	2269600	2631100	2345900	2764800	2200600	2580800	3032500
P36542	ATP synthase subunit gamma, mitochondrial	ATP5C1	sp|P36542|ATPG_HUMAN ATP synthase subunit gamma, mitochondrial OS=Homo sapiens OX=9606 GN=ATP5F1C PE=1 SV=1	1	12	834930	627230	802480	623170	727460	652230	792800	629950	689860	827350
P30049	ATP synthase subunit delta, mitochondrial	ATP5D	sp|P30049|ATPD_HUMAN ATP synthase subunit delta, mitochondrial OS=Homo sapiens OX=9606 GN=ATP5F1D PE=1 SV=2	1	2	90775	73945	83706	76349	73810	75559	85155	72068	72357	80153
P56381;Q5VTU8	ATP synthase subunit epsilon, mitochondrial;ATP synthase subunit epsilon-like protein, mitochondrial	ATP5E;ATP5EP2	sp|P56381|ATP5E_HUMAN ATP synthase subunit epsilon, mitochondrial OS=Homo sapiens OX=9606 GN=ATP5F1E PE=1 SV=2;sp|Q5VTU8|AT5EL_HUMAN ATP synthase subunit epsilon-like protein, mitochondrial OS=Homo sapiens OX=9606 GN=ATP5F1EP2 PE=1 SV=1	2	4	292730	199210	266260	199640	231870	216440	271110	206910	226160	265480
P24539	ATP synthase F(0) complex subunit B1, mitochondrial	ATP5F1	sp|P24539|AT5F1_HUMAN ATP synthase F(0) complex subunit B1, mitochondrial OS=Homo sapiens OX=9606 GN=ATP5PB PE=1 SV=2	1	17	636580	476760	634380	513920	581190	521440	632840	497050	567500	661980
O75947	ATP synthase subunit d, mitochondrial	ATP5H	sp|O75947|ATP5H_HUMAN ATP synthase subunit d, mitochondrial OS=Homo sapiens OX=9606 GN=ATP5PD PE=1 SV=3	1	17	837430	576250	792700	615730	745100	642890	783660	631770	722180	819490
P56385	ATP synthase subunit e, mitochondrial	ATP5I	sp|P56385|ATP5I_HUMAN ATP synthase subunit e, mitochondrial OS=Homo sapiens OX=9606 GN=ATP5ME PE=1 SV=2	2	6	356200	249580	309560	273110	291990	274660	322880	235930	302830	319130
P18859	ATP synthase-coupling factor 6, mitochondrial	ATP5J	sp|P18859|ATP5J_HUMAN ATP synthase-coupling factor 6, mitochondrial OS=Homo sapiens OX=9606 GN=ATP5PF PE=1 SV=1	1	4	70264	43254	58393	40787	60998	67214	69378	42590	54501	50887
P56134	ATP synthase subunit f, mitochondrial	ATP5J2	sp|P56134|ATPK_HUMAN ATP synthase subunit f, mitochondrial OS=Homo sapiens OX=9606 GN=ATP5MF PE=1 SV=3	1	3	122950	94838	121530	97448	113830	101090	119060	96319	104430	130640
O75964	ATP synthase subunit g, mitochondrial	ATP5L	sp|O75964|ATP5L_HUMAN ATP synthase subunit g, mitochondrial OS=Homo sapiens OX=9606 GN=ATP5MG PE=1 SV=3	1	7	372950	275990	363070	284030	339570	305530	364160	285310	323120	372870
P48047	ATP synthase subunit O, mitochondrial	ATP5O	sp|P48047|ATPO_HUMAN ATP synthase subunit O, mitochondrial OS=Homo sapiens OX=9606 GN=ATP5PO PE=1 SV=1	1	11	788240	593770	767620	620060	703220	621710	805410	606010	699340	784060
Q99766	ATP synthase subunit s, mitochondrial	ATP5S	sp|Q99766|ATP5S_HUMAN ATP synthase subunit s, mitochondrial OS=Homo sapiens OX=9606 GN=DMAC2L PE=1 SV=3	1	8	130540	93390	125520	104940	114900	107240	127290	106230	112140	131750
Q9NW81	ATP synthase subunit s-like protein	ATP5SL	sp|Q9NW81|DMAC2_HUMAN Distal membrane-arm assembly complex protein 2 OS=Homo sapiens OX=9606 GN=DMAC2 PE=1 SV=3	1	2	6462.2	4631.2	6770.3	5063.7	6636.3	4945.1	7217.1	5187.8	4916.8	7326.1
Q15904	V-type proton ATPase subunit S1	ATP6AP1	sp|Q15904|VAS1_HUMAN V-type proton ATPase subunit S1 OS=Homo sapiens OX=9606 GN=ATP6AP1 PE=1 SV=2	1	14	189970	121640	190250	124700	175180	138510	184700	119780	168370	198810
O75787	Renin receptor	ATP6AP2	sp|O75787|RENR_HUMAN Renin receptor OS=Homo sapiens OX=9606 GN=ATP6AP2 PE=1 SV=2	1	6	89122	46497	84488	49758	75116	58065	80361	48272	76539	81139
Q93050	V-type proton ATPase 116 kDa subunit a isoform 1	ATP6V0A1	sp|Q93050|VPP1_HUMAN V-type proton ATPase 116 kDa subunit a1 OS=Homo sapiens OX=9606 GN=ATP6V0A1 PE=1 SV=3	3	34	1355900	779630	1323500	847740	1252100	938820	1315300	809970	1173600	1416000
P61421	V-type proton ATPase subunit d 1	ATP6V0D1	sp|P61421|VA0D1_HUMAN V-type proton ATPase subunit d 1 OS=Homo sapiens OX=9606 GN=ATP6V0D1 PE=1 SV=1	1	13	602430	354410	577450	395010	551220	413970	552780	358970	493540	619490
Q8N8Y2	V-type proton ATPase subunit d 2	ATP6V0D2	sp|Q8N8Y2|VA0D2_HUMAN V-type proton ATPase subunit d 2 OS=Homo sapiens OX=9606 GN=ATP6V0D2 PE=1 SV=1	1	3	35032	17364	37980	20930	30877	21676	26347	17437	30920	36865
P38606	V-type proton ATPase catalytic subunit A	ATP6V1A	sp|P38606|VATA_HUMAN V-type proton ATPase catalytic subunit A OS=Homo sapiens OX=9606 GN=ATP6V1A PE=1 SV=2	1	41	2007600	1326900	1956900	1431400	1853100	1485800	1989300	1333300	1807000	2044600
P21281	V-type proton ATPase subunit B, brain isoform	ATP6V1B2	sp|P21281|VATB2_HUMAN V-type proton ATPase subunit B, brain isoform OS=Homo sapiens OX=9606 GN=ATP6V1B2 PE=1 SV=3	1	24	1062300	712410	1036300	758740	961560	788200	999930	722290	912530	1057300
P21283	V-type proton ATPase subunit C 1	ATP6V1C1	sp|P21283|VATC1_HUMAN V-type proton ATPase subunit C 1 OS=Homo sapiens OX=9606 GN=ATP6V1C1 PE=1 SV=4	1	32	842750	502090	815340	529380	752260	567190	814770	528340	730450	832800
Q9Y5K8	V-type proton ATPase subunit D	ATP6V1D	sp|Q9Y5K8|VATD_HUMAN V-type proton ATPase subunit D OS=Homo sapiens OX=9606 GN=ATP6V1D PE=1 SV=1	1	21	519150	311020	496300	326410	452130	344670	485420	317190	449600	496540
P36543	V-type proton ATPase subunit E 1	ATP6V1E1	sp|P36543|VATE1_HUMAN V-type proton ATPase subunit E 1 OS=Homo sapiens OX=9606 GN=ATP6V1E1 PE=1 SV=1	2	20	1029700	644520	1008100	654400	931850	733260	995360	649830	896810	1017300
Q16864	V-type proton ATPase subunit F	ATP6V1F	sp|Q16864|VATF_HUMAN V-type proton ATPase subunit F OS=Homo sapiens OX=9606 GN=ATP6V1F PE=1 SV=2	1	5	154300	91904	136930	94855	124570	109270	137330	90313	110570	133240
O75348	V-type proton ATPase subunit G 1	ATP6V1G1	sp|O75348|VATG1_HUMAN V-type proton ATPase subunit G 1 OS=Homo sapiens OX=9606 GN=ATP6V1G1 PE=1 SV=3	1	6	56594	38741	57246	39358	53406	43545	50304	37539	50525	55602
O95670	V-type proton ATPase subunit G 2	ATP6V1G2	sp|O95670|VATG2_HUMAN V-type proton ATPase subunit G 2 OS=Homo sapiens OX=9606 GN=ATP6V1G2 PE=1 SV=1	1	11	232410	155620	236690	158310	222850	167260	230490	148660	217030	238500
Q9UI12	V-type proton ATPase subunit H	ATP6V1H	sp|Q9UI12|VATH_HUMAN V-type proton ATPase subunit H OS=Homo sapiens OX=9606 GN=ATP6V1H PE=1 SV=1	1	28	497480	314700	502660	335180	451080	344580	483020	326050	451820	498040
Q9Y2Q0	Phospholipid-transporting ATPase IA	ATP8A1	sp|Q9Y2Q0|AT8A1_HUMAN Phospholipid-transporting ATPase IA OS=Homo sapiens OX=9606 GN=ATP8A1 PE=1 SV=1	1	40	880030	519110	900790	563010	868710	621490	879210	541170	798220	900660
Q9NTI2	Phospholipid-transporting ATPase IB	ATP8A2	sp|Q9NTI2|AT8A2_HUMAN Phospholipid-transporting ATPase IB OS=Homo sapiens OX=9606 GN=ATP8A2 PE=1 SV=3	1	12	84930	56808	92137	66325	85080	70647	86333	59310	83924	98889
O60423	Phospholipid-transporting ATPase IK	ATP8B3	sp|O60423|AT8B3_HUMAN Phospholipid-transporting ATPase IK OS=Homo sapiens OX=9606 GN=ATP8B3 PE=2 SV=4	1	2	54435	26208	47265	31959	42613	32455	44750	30203	41608	49485
O75110	Probable phospholipid-transporting ATPase IIA	ATP9A	sp|O75110|ATP9A_HUMAN Probable phospholipid-transporting ATPase IIA OS=Homo sapiens OX=9606 GN=ATP9A PE=1 SV=3	2	34	432610	278750	423960	296540	405520	315740	428270	290950	382300	435900
Q5TC12	ATP synthase mitochondrial F1 complex assembly factor 1	ATPAF1	sp|Q5TC12|ATPF1_HUMAN ATP synthase mitochondrial F1 complex assembly factor 1 OS=Homo sapiens OX=9606 GN=ATPAF1 PE=1 SV=1	1	12	128460	95959	129700	104990	123720	109990	133340	102650	120230	140490
Q8N5M1	ATP synthase mitochondrial F1 complex assembly factor 2	ATPAF2	sp|Q8N5M1|ATPF2_HUMAN ATP synthase mitochondrial F1 complex assembly factor 2 OS=Homo sapiens OX=9606 GN=ATPAF2 PE=1 SV=1	1	3	31834	29832	31356	33471	28245	30450	33216	30739	28213	33632
Q9UII2	ATPase inhibitor, mitochondrial	ATPIF1	sp|Q9UII2|ATIF1_HUMAN ATPase inhibitor, mitochondrial OS=Homo sapiens OX=9606 GN=ATP5IF1 PE=1 SV=1	1	6	224850	151500	215770	149730	194840	158030	205060	158710	183060	210140
O75882	Attractin	ATRN	sp|O75882|ATRN_HUMAN Attractin OS=Homo sapiens OX=9606 GN=ATRN PE=1 SV=2	1	3	48693	34052	47576	33249	45278	37225	48599	33425	44606	50724
Q9UBB4	Ataxin-10	ATXN10	sp|Q9UBB4|ATX10_HUMAN Ataxin-10 OS=Homo sapiens OX=9606 GN=ATXN10 PE=1 SV=1	1	15	134440	107150	135840	126280	124090	128730	130520	128200	128250	135980
Q99700	Ataxin-2	ATXN2	sp|Q99700|ATX2_HUMAN Ataxin-2 OS=Homo sapiens OX=9606 GN=ATXN2 PE=1 SV=2	1	9	43901	29509	41921	30213	42072	33869	45715	32632	39409	44857
Q8WWM7	Ataxin-2-like protein	ATXN2L	sp|Q8WWM7|ATX2L_HUMAN Ataxin-2-like protein OS=Homo sapiens OX=9606 GN=ATXN2L PE=1 SV=2	1	11	75903	51894	67081	50652	70173	57892	72577	50638	65512	78725
P54252	Ataxin-3	ATXN3	sp|P54252|ATX3_HUMAN Ataxin-3 OS=Homo sapiens OX=9606 GN=ATXN3 PE=1 SV=5	2	4	27078	18748	23919	23594	24466	22426	25449	21759	22308	26948
Q13825	Methylglutaconyl-CoA hydratase, mitochondrial	AUH	sp|Q13825|AUHM_HUMAN Methylglutaconyl-CoA hydratase, mitochondrial OS=Homo sapiens OX=9606 GN=AUH PE=1 SV=1	1	14	424480	306820	390930	313190	365180	328370	391410	309120	348370	417460
Q9Y679	Ancient ubiquitous protein 1	AUP1	sp|Q9Y679|AUP1_HUMAN Lipid droplet-regulating VLDL assembly factor AUP1 OS=Homo sapiens OX=9606 GN=AUP1 PE=1 SV=2	1	6	13189	9384.3	12466	10688	12413	11319	14182	10275	14130	15652
Q8NBF6	Late secretory pathway protein AVL9 homolog	AVL9	sp|Q8NBF6|AVL9_HUMAN Late secretory pathway protein AVL9 homolog OS=Homo sapiens OX=9606 GN=AVL9 PE=1 SV=1	1	19	275640	154910	270010	160540	255120	186190	266820	155030	245640	279260
P25311	Zinc-alpha-2-glycoprotein	AZGP1	sp|P25311|ZA2G_HUMAN Zinc-alpha-2-glycoprotein OS=Homo sapiens OX=9606 GN=AZGP1 PE=1 SV=2	1	6	35694	36912	36495	43394	37094	34724	39191	42875	32952	36615
P61769	Beta-2-microglobulin;Beta-2-microglobulin form pI 5.3	B2M	sp|P61769|B2MG_HUMAN Beta-2-microglobulin OS=Homo sapiens OX=9606 GN=B2M PE=1 SV=1	1	2	3674.4	2365	3331.3	2781.1	3273	2913.9	3743.6	3099.5	2908.9	3159.1
Q6Y288	Beta-1,3-glucosyltransferase	B3GALTL	sp|Q6Y288|B3GLT_HUMAN Beta-1,3-glucosyltransferase OS=Homo sapiens OX=9606 GN=B3GLCT PE=1 SV=2	1	9	54484	35093	52854	43814	50170	45283	54574	42369	51255	54368
O94766	Galactosylgalactosylxylosylprotein 3-beta-glucuronosyltransferase 3	B3GAT3	sp|O94766|B3GA3_HUMAN Galactosylgalactosylxylosylprotein 3-beta-glucuronosyltransferase 3 OS=Homo sapiens OX=9606 GN=B3GAT3 PE=1 SV=2	2	3	3079	1975.2	2621.5	2022.5	3187.2	3575.3	2750.3	2573.7	3148.8	3420.8
Q00973	Beta-1,4 N-acetylgalactosaminyltransferase 1	B4GALNT1	sp|Q00973|B4GN1_HUMAN Beta-1,4 N-acetylgalactosaminyltransferase 1 OS=Homo sapiens OX=9606 GN=B4GALNT1 PE=1 SV=2	1	2	7970.6	5953.4	9947.1	6357.9	8871.4	7333.6	9044.7	6632	8841.2	9200.2
O43505	Beta-1,4-glucuronyltransferase 1	B4GAT1	sp|O43505|B4GA1_HUMAN Beta-1,4-glucuronyltransferase 1 OS=Homo sapiens OX=9606 GN=B4GAT1 PE=1 SV=1	1	10	152460	92333	156250	100940	141600	112000	152670	99743	147900	151700
Q8WXS3	Brain and acute leukemia cytoplasmic protein	BAALC	sp|Q8WXS3|BAALC_HUMAN Brain and acute leukemia cytoplasmic protein OS=Homo sapiens OX=9606 GN=BAALC PE=1 SV=4	1	3	3742.4	2487.8	3738.5	1778.1	3196.5	2474.7	3370.3	1876.2	3683.8	3226.2
Q9NWV8	BRISC and BRCA1-A complex member 1	BABAM1	sp|Q9NWV8|BABA1_HUMAN BRISC and BRCA1-A complex member 1 OS=Homo sapiens OX=9606 GN=BABAM1 PE=1 SV=1	1	9	75420	55676	74799	59020	68270	59002	72504	49416	65165	78392
P56817	Beta-secretase 1	BACE1	sp|P56817|BACE1_HUMAN Beta-secretase 1 OS=Homo sapiens OX=9606 GN=BACE1 PE=1 SV=3	1	4	18903	14281	19197	17076	18894	16609	20211	15630	19161	21041
O95816	BAG family molecular chaperone regulator 2	BAG2	sp|O95816|BAG2_HUMAN BAG family molecular chaperone regulator 2 OS=Homo sapiens OX=9606 GN=BAG2 PE=1 SV=1	1	5	62313	39795	59988	45708	53716	46867	60971	43953	59654	64332
O95817	BAG family molecular chaperone regulator 3	BAG3	sp|O95817|BAG3_HUMAN BAG family molecular chaperone regulator 3 OS=Homo sapiens OX=9606 GN=BAG3 PE=1 SV=3	1	3	25167	18451	25518	24693	25128	26137	25450	22102	23331	26980
O95429	BAG family molecular chaperone regulator 4	BAG4	sp|O95429|BAG4_HUMAN BAG family molecular chaperone regulator 4 OS=Homo sapiens OX=9606 GN=BAG4 PE=1 SV=1	1	3	8370	4664	8095.6	5826.9	8773	6108	9058.2	5697.5	7342.3	8449.4
Q9UL15	BAG family molecular chaperone regulator 5	BAG5	sp|Q9UL15|BAG5_HUMAN BAG family molecular chaperone regulator 5 OS=Homo sapiens OX=9606 GN=BAG5 PE=1 SV=1	1	13	124360	95757	127830	102740	115140	110700	123460	105900	114240	127160
P46379	Large proline-rich protein BAG6	BAG6	sp|P46379|BAG6_HUMAN Large proline-rich protein BAG6 OS=Homo sapiens OX=9606 GN=BAG6 PE=1 SV=2	1	24	269730	162930	254820	191080	255750	195810	261470	179330	244590	282480
O14514	Brain-specific angiogenesis inhibitor 1	BAI1	sp|O14514|AGRB1_HUMAN Adhesion G protein-coupled receptor B1 OS=Homo sapiens OX=9606 GN=ADGRB1 PE=1 SV=2	1	10	78028	47578	74355	51408	71960	58635	78718	47726	68176	87467
O60241	Brain-specific angiogenesis inhibitor 2	BAI2	sp|O60241|AGRB2_HUMAN Adhesion G protein-coupled receptor B2 OS=Homo sapiens OX=9606 GN=ADGRB2 PE=1 SV=2	1	12	79253	53916	81589	61630	81870	65259	86778	54530	74508	100560
O60242	Brain-specific angiogenesis inhibitor 3	BAI3	sp|O60242|AGRB3_HUMAN Adhesion G protein-coupled receptor B3 OS=Homo sapiens OX=9606 GN=ADGRB3 PE=1 SV=2	1	9	59083	37731	57761	45679	59552	46612	62881	41466	57958	69768
Q9UQB8	Brain-specific angiogenesis inhibitor 1-associated protein 2	BAIAP2	sp|Q9UQB8|BAIP2_HUMAN Brain-specific angiogenesis inhibitor 1-associated protein 2 OS=Homo sapiens OX=9606 GN=BAIAP2 PE=1 SV=1	1	31	625180	346190	627450	372060	584940	411660	608570	360210	547980	690080
O94812	BAI1-associated protein 3	BAIAP3	sp|O94812|BAIP3_HUMAN BAI1-associated protein 3 OS=Homo sapiens OX=9606 GN=BAIAP3 PE=1 SV=2	1	9	52317	24290	47227	24787	49823	28589	51386	22775	47169	47390
P80723	Brain acid soluble protein 1	BASP1	sp|P80723|BASP1_HUMAN Brain acid soluble protein 1 OS=Homo sapiens OX=9606 GN=BASP1 PE=1 SV=2	1	33	2715300	1433900	2583700	1531600	2401400	1571000	2589700	1390500	2695600	2611900
Q07812	Apoptosis regulator BAX	BAX	sp|Q07812|BAX_HUMAN Apoptosis regulator BAX OS=Homo sapiens OX=9606 GN=BAX PE=1 SV=1	1	3	18784	13366	19548	14623	18386	15190	21448	14635	16272	18648
O75936	Gamma-butyrobetaine dioxygenase	BBOX1	sp|O75936|BODG_HUMAN Gamma-butyrobetaine dioxygenase OS=Homo sapiens OX=9606 GN=BBOX1 PE=1 SV=1	1	7	48754	36438	46341	42727	43905	46788	47225	46725	44994	47982
Q8NFJ9	Bardet-Biedl syndrome 1 protein	BBS1	sp|Q8NFJ9|BBS1_HUMAN Bardet-Biedl syndrome 1 protein OS=Homo sapiens OX=9606 GN=BBS1 PE=1 SV=1	1	3	14660	10019	16860	13509	15077	14228	14456	12857	15603	16745
Q9BXC9	Bardet-Biedl syndrome 2 protein	BBS2	sp|Q9BXC9|BBS2_HUMAN Bardet-Biedl syndrome 2 protein OS=Homo sapiens OX=9606 GN=BBS2 PE=1 SV=1	1	3	15033	9751.5	16379	12188	16327	13579	14988	12015	14855	16926
Q96RK4	Bardet-Biedl syndrome 4 protein	BBS4	sp|Q96RK4|BBS4_HUMAN Bardet-Biedl syndrome 4 protein OS=Homo sapiens OX=9606 GN=BBS4 PE=1 SV=2	1	2	22000	13561	23690	13334	18457	17739	21869	15110	20264	23761
P50895	Basal cell adhesion molecule	BCAM	sp|P50895|BCAM_HUMAN Basal cell adhesion molecule OS=Homo sapiens OX=9606 GN=BCAM PE=1 SV=2	1	4	32238	18740	30168	21093	29494	22610	30736	19493	29570	32466
Q96GW7	Brevican core protein	BCAN	sp|Q96GW7|PGCB_HUMAN Brevican core protein OS=Homo sapiens OX=9606 GN=BCAN PE=1 SV=2	1	30	577860	420360	564840	462700	542810	461250	577070	446900	505020	621160
Q9UHQ4	B-cell receptor-associated protein 29	BCAP29	sp|Q9UHQ4|BAP29_HUMAN B-cell receptor-associated protein 29 OS=Homo sapiens OX=9606 GN=BCAP29 PE=1 SV=2	1	12	160670	115630	158290	114920	149230	120720	155740	110160	140700	164180
P51572	B-cell receptor-associated protein 31	BCAP31	sp|P51572|BAP31_HUMAN B-cell receptor-associated protein 31 OS=Homo sapiens OX=9606 GN=BCAP31 PE=1 SV=3	1	20	533340	353060	511270	349060	480450	384680	494020	355770	437610	512760
P56945	Breast cancer anti-estrogen resistance protein 1	BCAR1	sp|P56945|BCAR1_HUMAN Breast cancer anti-estrogen resistance protein 1 OS=Homo sapiens OX=9606 GN=BCAR1 PE=1 SV=2	2	12	67442	41005	63710	43206	60291	48533	61785	44068	59705	68998
O75363	Breast carcinoma-amplified sequence 1	BCAS1	sp|O75363|BCAS1_HUMAN Breast carcinoma-amplified sequence 1 OS=Homo sapiens OX=9606 GN=BCAS1 PE=1 SV=2	1	28	371170	465720	405500	505580	335410	475740	424680	568550	355500	341460
Q9H6U6	Breast carcinoma-amplified sequence 3	BCAS3	sp|Q9H6U6|BCAS3_HUMAN Breast carcinoma-amplified sequence 3 OS=Homo sapiens OX=9606 GN=BCAS3 PE=1 SV=3	1	23	238340	151360	222250	171960	216010	176570	225890	164530	214830	248440
P54687	Branched-chain-amino-acid aminotransferase, cytosolic	BCAT1	sp|P54687|BCAT1_HUMAN Branched-chain-amino-acid aminotransferase, cytosolic OS=Homo sapiens OX=9606 GN=BCAT1 PE=1 SV=3	1	7	24140	19795	27595	25035	25035	26226	25393	24098	25438	24907
O15382	Branched-chain-amino-acid aminotransferase, mitochondrial	BCAT2	sp|O15382|BCAT2_HUMAN Branched-chain-amino-acid aminotransferase, mitochondrial OS=Homo sapiens OX=9606 GN=BCAT2 PE=1 SV=2	1	4	40124	30784	35447	29299	34975	32411	34299	29412	33815	37856
P12694	2-oxoisovalerate dehydrogenase subunit alpha, mitochondrial	BCKDHA	sp|P12694|ODBA_HUMAN 2-oxoisovalerate dehydrogenase subunit alpha, mitochondrial OS=Homo sapiens OX=9606 GN=BCKDHA PE=1 SV=2	1	16	140280	111480	148120	129780	141890	131630	157670	129880	137360	170810
P21953	2-oxoisovalerate dehydrogenase subunit beta, mitochondrial	BCKDHB	sp|P21953|ODBB_HUMAN 2-oxoisovalerate dehydrogenase subunit beta, mitochondrial OS=Homo sapiens OX=9606 GN=BCKDHB PE=1 SV=2	1	9	151270	96510	152150	114510	134240	115150	140290	114300	123840	146760
O14874	[3-methyl-2-oxobutanoate dehydrogenase [lipoamide]] kinase, mitochondrial	BCKDK	sp|O14874|BCKD_HUMAN [3-methyl-2-oxobutanoate dehydrogenase [lipoamide]] kinase, mitochondrial OS=Homo sapiens OX=9606 GN=BCKDK PE=1 SV=2	1	7	32184	21057	29683	21955	30811	20850	31254	19470	28989	34616
Q07817	Bcl-2-like protein 1	BCL2L1	sp|Q07817|B2CL1_HUMAN Bcl-2-like protein 1 OS=Homo sapiens OX=9606 GN=BCL2L1 PE=1 SV=1	1	2	2245	1623.8	2051.2	1553.5	2208.4	928.75	1841.5	1742.1	2080.1	3571.8
Q9BXK5	Bcl-2-like protein 13	BCL2L13	sp|Q9BXK5|B2L13_HUMAN Bcl-2-like protein 13 OS=Homo sapiens OX=9606 GN=BCL2L13 PE=1 SV=1	1	15	157580	101420	158380	105740	132760	117910	149070	115430	136240	147270
Q92843	Bcl-2-like protein 2	BCL2L2	sp|Q92843|B2CL2_HUMAN Bcl-2-like protein 2 OS=Homo sapiens OX=9606 GN=BCL2L2 PE=1 SV=2	1	4	41565	30863	40004	31964	37640	34117	41725	34928	37555	41633
P11274	Breakpoint cluster region protein	BCR	sp|P11274|BCR_HUMAN Breakpoint cluster region protein OS=Homo sapiens OX=9606 GN=BCR PE=1 SV=2	1	20	186570	109410	180470	118250	184430	138750	185210	108480	176780	205010
Q9Y276	Mitochondrial chaperone BCS1	BCS1L	sp|Q9Y276|BCS1_HUMAN Mitochondrial chaperone BCS1 OS=Homo sapiens OX=9606 GN=BCS1L PE=1 SV=1	1	19	187660	134810	187920	157370	171820	161180	178740	151240	169420	186130
Q02338	D-beta-hydroxybutyrate dehydrogenase, mitochondrial	BDH1	sp|Q02338|BDH_HUMAN D-beta-hydroxybutyrate dehydrogenase, mitochondrial OS=Homo sapiens OX=9606 GN=BDH1 PE=1 SV=3	1	15	410980	242920	365710	244530	330970	273650	358240	254020	317740	387710
Q9BUT1	3-hydroxybutyrate dehydrogenase type 2	BDH2	sp|Q9BUT1|BDH2_HUMAN 3-hydroxybutyrate dehydrogenase type 2 OS=Homo sapiens OX=9606 GN=BDH2 PE=1 SV=2	1	7	139020	93473	126960	119070	116280	119740	130670	115350	119590	108840
Q14457	Beclin-1	BECN1	sp|Q14457|BECN1_HUMAN Beclin-1 OS=Homo sapiens OX=9606 GN=BECN1 PE=1 SV=2	1	11	108320	76862	106220	86197	98763	88038	109510	90024	96364	111320
Q9BUH8	Brain-enriched guanylate kinase-associated protein	BEGAIN	sp|Q9BUH8|BEGIN_HUMAN Brain-enriched guanylate kinase-associated protein OS=Homo sapiens OX=9606 GN=BEGAIN PE=1 SV=1	1	4	50164	30478	52214	32733	47982	38540	49177	31776	49868	59263
P21810	Biglycan	BGN	sp|P21810|PGS1_HUMAN Biglycan OS=Homo sapiens OX=9606 GN=BGN PE=1 SV=2	1	2	12894	6143.3	13426	5553.9	11928	6354.1	8910.9	5907.5	11310	12317
Q96G01	Protein bicaudal D homolog 1	BICD1	sp|Q96G01|BICD1_HUMAN Protein bicaudal D homolog 1 OS=Homo sapiens OX=9606 GN=BICD1 PE=1 SV=3	1	5	9263.3	5210	8361.2	6108.7	8811.1	7408.9	8865.2	6532.1	9713.2	10345
Q8TD16	Protein bicaudal D homolog 2	BICD2	sp|Q8TD16|BICD2_HUMAN Protein bicaudal D homolog 2 OS=Homo sapiens OX=9606 GN=BICD2 PE=1 SV=1	1	5	29476	28624	27734	35818	31521	32958	33870	27239	30474	34870
O00499	Myc box-dependent-interacting protein 1	BIN1	sp|O00499|BIN1_HUMAN Myc box-dependent-interacting protein 1 OS=Homo sapiens OX=9606 GN=BIN1 PE=1 SV=1	1	32	977090	870720	946580	947210	874580	926870	1033600	1014500	885230	942470
Q9NQY0	Bridging integrator 3	BIN3	sp|Q9NQY0|BIN3_HUMAN Bridging integrator 3 OS=Homo sapiens OX=9606 GN=BIN3 PE=1 SV=1	1	2	1854.8	1397.9	1439.2	1668.4	1425.5	1826.2	1542.7	1575.8	1499.2	2238.3
Q13490	Baculoviral IAP repeat-containing protein 2	BIRC2	sp|Q13490|BIRC2_HUMAN Baculoviral IAP repeat-containing protein 2 OS=Homo sapiens OX=9606 GN=BIRC2 PE=1 SV=2	2	3	23634	15585	24534	16754	21088	18645	23820	17566	22451	24068
Q9NR09	Baculoviral IAP repeat-containing protein 6	BIRC6	sp|Q9NR09|BIRC6_HUMAN Baculoviral IAP repeat-containing protein 6 OS=Homo sapiens OX=9606 GN=BIRC6 PE=1 SV=2	1	5	15380	10394	13835	11806	14362	13015	14633	11333	12588	17055
Q13867	Bleomycin hydrolase	BLMH	sp|Q13867|BLMH_HUMAN Bleomycin hydrolase OS=Homo sapiens OX=9606 GN=BLMH PE=1 SV=1	1	11	102270	82393	101540	89323	97391	86111	103340	95420	95103	96939
P78537	Biogenesis of lysosome-related organelles complex 1 subunit 1	BLOC1S1	sp|P78537|BL1S1_HUMAN Biogenesis of lysosome-related organelles complex 1 subunit 1 OS=Homo sapiens OX=9606 GN=BLOC1S1 PE=1 SV=2	1	3	37167	22892	30530	25540	28261	27820	33214	28305	34482	32349
Q6QNY1	Biogenesis of lysosome-related organelles complex 1 subunit 2	BLOC1S2	sp|Q6QNY1|BL1S2_HUMAN Biogenesis of lysosome-related organelles complex 1 subunit 2 OS=Homo sapiens OX=9606 GN=BLOC1S2 PE=1 SV=1	1	3	33998	24750	32650	28317	32275	30600	33124	26648	34093	31642
P53004	Biliverdin reductase A	BLVRA	sp|P53004|BIEA_HUMAN Biliverdin reductase A OS=Homo sapiens OX=9606 GN=BLVRA PE=1 SV=2	1	13	165680	107420	154790	112660	139630	121080	155960	110980	152950	135580
P30043	Flavin reductase (NADPH)	BLVRB	sp|P30043|BLVRB_HUMAN Flavin reductase (NADPH) OS=Homo sapiens OX=9606 GN=BLVRB PE=1 SV=3	1	9	145020	108720	146540	128300	137410	133630	138310	128620	135000	144880
Q13873	Bone morphogenetic protein receptor type-2	BMPR2	sp|Q13873|BMPR2_HUMAN Bone morphogenetic protein receptor type-2 OS=Homo sapiens OX=9606 GN=BMPR2 PE=1 SV=2	1	6	89064	48128	81164	50638	80832	58915	86167	46756	79757	89597
Q12981	Vesicle transport protein SEC20	BNIP1	sp|Q12981|SEC20_HUMAN Vesicle transport protein SEC20 OS=Homo sapiens OX=9606 GN=BNIP1 PE=1 SV=3	1	7	100430	61763	94208	59293	81501	67531	96513	61996	85762	100020
Q12983	BCL2/adenovirus E1B 19 kDa protein-interacting protein 3	BNIP3	sp|Q12983|BNIP3_HUMAN BCL2/adenovirus E1B 19 kDa protein-interacting protein 3 OS=Homo sapiens OX=9606 GN=BNIP3 PE=1 SV=3	1	3	18917	10873	18752	12310	17882	12725	18766	12664	16651	19001
O60238	BCL2/adenovirus E1B 19 kDa protein-interacting protein 3-like	BNIP3L	sp|O60238|BNI3L_HUMAN BCL2/adenovirus E1B 19 kDa protein-interacting protein 3-like OS=Homo sapiens OX=9606 GN=BNIP3L PE=1 SV=1	1	2	9188.1	6888.9	9125.4	7793.9	10786	6764	11010	8446.8	10092	10837
Q9H3K6	BolA-like protein 2	BOLA2	sp|Q9H3K6|BOLA2_HUMAN BolA-like protein 2 OS=Homo sapiens OX=9606 GN=BOLA2 PE=1 SV=1	1	4	4882.4	3569.5	5055.3	3860.6	3775.4	4411.2	3997.9	3855.7	4810	4960.9
Q53S33	BolA-like protein 3	BOLA3	sp|Q53S33|BOLA3_HUMAN BolA-like protein 3 OS=Homo sapiens OX=9606 GN=BOLA3 PE=1 SV=1	1	4	64885	48346	64484	47144	58068	52348	61639	51196	58196	60771
P07738	Bisphosphoglycerate mutase	BPGM	sp|P07738|PMGE_HUMAN Bisphosphoglycerate mutase OS=Homo sapiens OX=9606 GN=BPGM PE=1 SV=2	1	9	76199	52452	73826	60028	77857	70609	73765	61048	70686	74321
Q86WA6	Valacyclovir hydrolase	BPHL	sp|Q86WA6|BPHL_HUMAN Valacyclovir hydrolase OS=Homo sapiens OX=9606 GN=BPHL PE=1 SV=1	1	10	102240	67088	96736	73698	93536	75486	101190	70955	90897	100940
O95861	3(2),5-bisphosphate nucleotidase 1	BPNT1	sp|O95861|BPNT1_HUMAN 3(2),5-bisphosphate nucleotidase 1 OS=Homo sapiens OX=9606 GN=BPNT1 PE=1 SV=1	1	12	167100	130340	152130	140450	142950	141860	158260	143010	147290	151510
P15056	Serine/threonine-protein kinase B-raf	BRAF	sp|P15056|BRAF_HUMAN Serine/threonine-protein kinase B-raf OS=Homo sapiens OX=9606 GN=BRAF PE=1 SV=4	2	15	260880	156250	263710	171070	247550	187430	265700	168580	239540	282810
Q7Z569	BRCA1-associated protein	BRAP	sp|Q7Z569|BRAP_HUMAN BRCA1-associated protein OS=Homo sapiens OX=9606 GN=BRAP PE=1 SV=2	1	2	18376	11064	18066	12162	18052	14254	16859	13174	17935	17850
P46736	Lys-63-specific deubiquitinase BRCC36	BRCC3	sp|P46736|BRCC3_HUMAN Lys-63-specific deubiquitinase BRCC36 OS=Homo sapiens OX=9606 GN=BRCC3 PE=1 SV=2	1	4	21607	15103	20447	17484	18953	18766	20230	16939	20995	21830
Q9NXR7	BRCA1-A complex subunit BRE	BRE	sp|Q9NXR7|BABA2_HUMAN BRISC and BRCA1-A complex member 2 OS=Homo sapiens OX=9606 GN=BABAM2 PE=1 SV=2	1	4	33804	22653	33456	24776	32867	28792	34080	23299	31396	36538
Q8WY22	BRI3-binding protein	BRI3BP	sp|Q8WY22|BRI3B_HUMAN BRI3-binding protein OS=Homo sapiens OX=9606 GN=BRI3BP PE=1 SV=1	2	3	40466	30924	40088	29893	38215	33612	41434	30282	38605	44097
O60477	BMP/retinoic acid-inducible neural-specific protein 1	BRINP1	sp|O60477|BRNP1_HUMAN BMP/retinoic acid-inducible neural-specific protein 1 OS=Homo sapiens OX=9606 GN=BRINP1 PE=1 SV=2	1	6	55190	41588	55197	43612	57195	45416	56203	38238	50456	62923
Q9C0B6	BMP/retinoic acid-inducible neural-specific protein 2	BRINP2	sp|Q9C0B6|BRNP2_HUMAN BMP/retinoic acid-inducible neural-specific protein 2 OS=Homo sapiens OX=9606 GN=BRINP2 PE=2 SV=2	1	6	52024	31091	46010	34626	44319	34027	48262	27705	40020	51925
Q76B58	BMP/retinoic acid-inducible neural-specific protein 3	BRINP3	sp|Q76B58|BRNP3_HUMAN BMP/retinoic acid-inducible neural-specific protein 3 OS=Homo sapiens OX=9606 GN=BRINP3 PE=1 SV=1	1	3	8306.1	4220	7121.4	4432.9	5685	4543.2	5858.1	4571	4822.6	7314.7
Q8WUW1	Protein BRICK1	BRK1	sp|Q8WUW1|BRK1_HUMAN Protein BRICK1 OS=Homo sapiens OX=9606 GN=BRK1 PE=1 SV=1	1	3	15499	9548.7	13157	10259	11007	10586	13249	8589	12640	13800
Q5VW32	BRO1 domain-containing protein BROX	BROX	sp|Q5VW32|BROX_HUMAN BRO1 domain-containing protein BROX OS=Homo sapiens OX=9606 GN=BROX PE=1 SV=1	1	11	62953	55571	63982	66197	65021	65728	65273	61124	62625	61438
Q8TDC3	Serine/threonine-protein kinase BRSK1	BRSK1	sp|Q8TDC3|BRSK1_HUMAN Serine/threonine-protein kinase BRSK1 OS=Homo sapiens OX=9606 GN=BRSK1 PE=1 SV=2	1	18	386420	243970	366760	267250	347480	273790	368400	251100	334120	387090
Q8IWQ3	Serine/threonine-protein kinase BRSK2	BRSK2	sp|Q8IWQ3|BRSK2_HUMAN Serine/threonine-protein kinase BRSK2 OS=Homo sapiens OX=9606 GN=BRSK2 PE=1 SV=3	1	18	112470	71776	101920	79430	101170	81171	110340	78259	100570	118060
Q96G97	Seipin	BSCL2	sp|Q96G97|BSCL2_HUMAN Seipin OS=Homo sapiens OX=9606 GN=BSCL2 PE=1 SV=3	1	6	100190	65906	99647	58983	83585	60300	92353	58707	79571	103290
Q9NW68	BSD domain-containing protein 1	BSDC1	sp|Q9NW68|BSDC1_HUMAN BSD domain-containing protein 1 OS=Homo sapiens OX=9606 GN=BSDC1 PE=1 SV=1	1	6	24931	14380	23348	15532	24779	18923	27803	16392	24535	25800
P35613	Basigin	BSG	sp|P35613|BASI_HUMAN Basigin OS=Homo sapiens OX=9606 GN=BSG PE=1 SV=2	1	12	267500	197010	264280	207490	243020	217440	268620	206620	238980	282770
Q9UPA5	Protein bassoon	BSN	sp|Q9UPA5|BSN_HUMAN Protein bassoon OS=Homo sapiens OX=9606 GN=BSN PE=1 SV=4	1	142	1951100	1105600	1867300	1162200	1772400	1231400	1974400	1139100	1713900	2137400
A6QL63	Ankyrin repeat and BTB/POZ domain-containing protein BTBD11	BTBD11	sp|A6QL63|BTBDB_HUMAN Ankyrin repeat and BTB/POZ domain-containing protein BTBD11 OS=Homo sapiens OX=9606 GN=BTBD11 PE=2 SV=3	2	5	37048	25228	33244	30599	32522	29805	31672	27540	31766	36334
A6NE02	BTB/POZ domain-containing protein 17	BTBD17	sp|A6NE02|BTBDH_HUMAN BTB/POZ domain-containing protein 17 OS=Homo sapiens OX=9606 GN=BTBD17 PE=3 SV=1	1	4	19461	26029	18915	23891	19400	24045	17676	24071	14431	24011
P43251	Biotinidase	BTD	sp|P43251|BTD_HUMAN Biotinidase OS=Homo sapiens OX=9606 GN=BTD PE=1 SV=2	1	3	7729.1	5017.8	8830.3	7657.6	8113.6	6956.6	7538.7	6463.6	6679.9	8534.9
P20290	Transcription factor BTF3	BTF3	sp|P20290|BTF3_HUMAN Transcription factor BTF3 OS=Homo sapiens OX=9606 GN=BTF3 PE=1 SV=1	1	6	78809	46185	80561	47679	68278	55803	76173	52988	67185	75728
Q7KYR7	Butyrophilin subfamily 2 member A1	BTN2A1	sp|Q7KYR7|BT2A1_HUMAN Butyrophilin subfamily 2 member A1 OS=Homo sapiens OX=9606 GN=BTN2A1 PE=1 SV=3	2	12	87082	60082	93380	66171	86930	72750	89461	65729	88202	89106
O00478	Butyrophilin subfamily 3 member A3	BTN3A3	sp|O00478|BT3A3_HUMAN Butyrophilin subfamily 3 member A3 OS=Homo sapiens OX=9606 GN=BTN3A3 PE=1 SV=1	3	9	57173	36183	53694	44069	48878	46335	52166	43227	50526	54671
O43684	Mitotic checkpoint protein BUB3	BUB3	sp|O43684|BUB3_HUMAN Mitotic checkpoint protein BUB3 OS=Homo sapiens OX=9606 GN=BUB3 PE=1 SV=1	1	4	16122	10391	15096	13448	16086	12739	14122	13835	14485	15708
Q7L1Q6	Basic leucine zipper and W2 domain-containing protein 1	BZW1	sp|Q7L1Q6|BZW1_HUMAN Basic leucine zipper and W2 domain-containing protein 1 OS=Homo sapiens OX=9606 GN=BZW1 PE=1 SV=1	1	13	216010	184490	206800	189340	185230	199070	208480	200030	185130	200190
Q9Y6E2	Basic leucine zipper and W2 domain-containing protein 2	BZW2	sp|Q9Y6E2|BZW2_HUMAN Basic leucine zipper and W2 domain-containing protein 2 OS=Homo sapiens OX=9606 GN=BZW2 PE=1 SV=1	1	9	87000	65464	84486	65516	80092	72770	81959	66792	79217	86501
Q96D05	Uncharacterized protein C10orf35	C10orf35	sp|Q96D05|F241B_HUMAN Protein FAM241B OS=Homo sapiens OX=9606 GN=FAM241B PE=1 SV=1	1	3	32588	18951	27728	18811	28270	20572	27722	16382	27468	31065
Q5T2E6	UPF0668 protein C10orf76	C10orf76	sp|Q5T2E6|ARMD3_HUMAN Armadillo-like helical domain-containing protein 3 OS=Homo sapiens OX=9606 GN=ARMH3 PE=1 SV=1	1	3	27847	20787	24969	20073	24529	22836	24847	23236	23475	25698
Q9H0W9	Ester hydrolase C11orf54	C11orf54	sp|Q9H0W9|CK054_HUMAN Ester hydrolase C11orf54 OS=Homo sapiens OX=9606 GN=C11orf54 PE=1 SV=1	1	5	30098	26091	33651	26698	26866	28344	31304	32757	30340	28267
Q9H3H3	UPF0696 protein C11orf68	C11orf68	sp|Q9H3H3|CK068_HUMAN UPF0696 protein C11orf68 OS=Homo sapiens OX=9606 GN=C11orf68 PE=1 SV=3	1	7	74609	55656	71773	55425	64502	56851	67736	56311	63714	62965
Q9HB07	UPF0160 protein MYG1, mitochondrial	C12orf10	sp|Q9HB07|MYG1_HUMAN MYG1 exonuclease OS=Homo sapiens OX=9606 GN=MYG1 PE=1 SV=3	1	5	22786	18387	21358	20666	21615	20510	22207	21731	23132	23750
Q9NQ89	Protein C12orf4	C12orf4	sp|Q9NQ89|CL004_HUMAN Protein C12orf4 OS=Homo sapiens OX=9606 GN=C12orf4 PE=1 SV=1	1	6	15161	12336	17389	11680	15589	14905	14500	12379	15430	19099
Q9H3J6	Probable peptide chain release factor C12orf65, mitochondrial	C12orf65	sp|Q9H3J6|CL065_HUMAN Probable peptide chain release factor C12orf65, mitochondrial OS=Homo sapiens OX=9606 GN=C12orf65 PE=2 SV=1	1	2	16924	11575	15874	11790	15385	13040	16970	11858	15593	17366
Q96MD2	UPF0536 protein C12orf66	C12orf66	sp|Q96MD2|CL066_HUMAN KICSTOR complex protein C12orf66 OS=Homo sapiens OX=9606 GN=C12orf66 PE=1 SV=4	1	2	14921	11900	14626	12722	14868	14055	14501	12477	13496	16722
Q9UKR5	Probable ergosterol biosynthetic protein 28	C14orf1	sp|Q9UKR5|ERG28_HUMAN Ergosterol biosynthetic protein 28 homolog OS=Homo sapiens OX=9606 GN=ERG28 PE=1 SV=1	1	3	28831	20122	25951	20663	23418	23632	28054	22930	24869	29220
Q7Z3D6	UPF0317 protein C14orf159, mitochondrial	C14orf159	sp|Q7Z3D6|GLUCM_HUMAN D-glutamate cyclase, mitochondrial OS=Homo sapiens OX=9606 GN=DGLUCY PE=1 SV=2	1	22	354880	228450	319590	254240	294220	263510	341420	270720	297720	363380
Q9Y224	UPF0568 protein C14orf166	C14orf166	sp|Q9Y224|RTRAF_HUMAN RNA transcription, translation and transport factor protein OS=Homo sapiens OX=9606 GN=RTRAF PE=1 SV=1	1	16	185550	130080	185610	142360	175740	154110	191410	155090	171820	200530
A6NNL5	Uncharacterized protein C15orf61	C15orf61	sp|A6NNL5|CO061_HUMAN Uncharacterized protein C15orf61 OS=Homo sapiens OX=9606 GN=C15orf61 PE=2 SV=2	1	2	38002	26564	34234	29574	34165	30175	37773	29847	35462	37129
Q96S19	UPF0585 protein C16orf13	C16orf13	sp|Q96S19|MTL26_HUMAN Methyltransferase-like 26 OS=Homo sapiens OX=9606 GN=METTL26 PE=1 SV=2	1	6	57781	34180	54705	33379	49344	41291	51870	34058	53776	48443
Q96MC5	Uncharacterized protein C16orf45	C16orf45	sp|Q96MC5|MERB1_HUMAN bMERB domain-containing protein 1 OS=Homo sapiens OX=9606 GN=BMERB1 PE=1 SV=1	1	5	81798	58819	86052	65889	80153	71711	82034	61085	78693	85386
Q96GQ5	RUS1 family protein C16orf58	C16orf58	sp|Q96GQ5|RUSF1_HUMAN RUS family member 1 OS=Homo sapiens OX=9606 GN=RUSF1 PE=1 SV=2	1	13	135140	90088	127010	92420	134160	99781	139610	92343	126110	145190
Q7Z3J2	UPF0505 protein C16orf62	C16orf62	sp|Q7Z3J2|VP35L_HUMAN VPS35 endosomal protein-sorting factor-like OS=Homo sapiens OX=9606 GN=VPS35L PE=1 SV=2	1	17	89169	63559	88543	67255	83277	82112	90441	73824	79313	92068
Q9BSU1	UPF0183 protein C16orf70	C16orf70	sp|Q9BSU1|CP070_HUMAN UPF0183 protein C16orf70 OS=Homo sapiens OX=9606 GN=C16orf70 PE=1 SV=1	1	6	52554	40923	55800	45348	54352	43629	54887	38743	50560	59141
A8MU93	Uncharacterized protein C17orf100	C17orf100	sp|A8MU93|CQ100_HUMAN Uncharacterized protein C17orf100 OS=Homo sapiens OX=9606 GN=C17orf100 PE=4 SV=2	1	2	12822	15616	12972	16593	11990	14330	14947	18481	11661	16015
Q9BQA9	Uncharacterized protein C17orf62	C17orf62	sp|Q9BQA9|CYBC1_HUMAN Cytochrome b-245 chaperone 1 OS=Homo sapiens OX=9606 GN=CYBC1 PE=1 SV=1	1	4	59816	51187	60680	57361	58626	56368	61411	61697	53731	65827
Q9HAS0	Protein Njmu-R1	C17orf75	sp|Q9HAS0|NJMU_HUMAN Protein Njmu-R1 OS=Homo sapiens OX=9606 GN=C17orf75 PE=1 SV=2	1	3	6657.7	3581.6	6638.2	3446.2	5155.9	4746.6	5675.5	4175.2	5483.2	6681
Q8TCD1	UPF0729 protein C18orf32	C18orf32	sp|Q8TCD1|CR032_HUMAN UPF0729 protein C18orf32 OS=Homo sapiens OX=9606 GN=C18orf32 PE=1 SV=1	1	2	29712	21487	28936	24825	25754	26887	30440	25385	24523	29574
Q96DM3	Uncharacterized protein C18orf8	C18orf8	sp|Q96DM3|RMC1_HUMAN Regulator of MON1-CCZ1 complex OS=Homo sapiens OX=9606 GN=RMC1 PE=1 SV=2	1	6	41150	30397	39781	29778	39901	35371	38432	33510	38825	40596
Q9NSK7	Protein C19orf12	C19orf12	sp|Q9NSK7|CS012_HUMAN Protein C19orf12 OS=Homo sapiens OX=9606 GN=C19orf12 PE=1 SV=3	1	2	35213	25182	33120	26534	30069	27023	33007	26442	31786	33113
Q9BSF4	Uncharacterized protein C19orf52	C19orf52	sp|Q9BSF4|TIM29_HUMAN Mitochondrial import inner membrane translocase subunit Tim29 OS=Homo sapiens OX=9606 GN=TIMM29 PE=1 SV=2	1	8	86436	61437	81263	63951	75097	69932	81331	61945	74970	85497
Q9NUL5	UPF0515 protein C19orf66	C19orf66	sp|Q9NUL5|SHFL_HUMAN Shiftless antiviral inhibitor of ribosomal frameshifting protein OS=Homo sapiens OX=9606 GN=SHFL PE=1 SV=2	1	6	20141	12856	17804	12937	17970	14097	18628	12824	16871	18831
Q9NWV4	UPF0587 protein C1orf123	C1orf123	sp|Q9NWV4|CZIB_HUMAN CXXC motif containing zinc binding protein OS=Homo sapiens OX=9606 GN=CZIB PE=1 SV=1	1	8	70038	48143	67103	52708	59021	58506	69096	58613	64890	63458
Q9H425	Uncharacterized protein C1orf198	C1orf198	sp|Q9H425|CA198_HUMAN Uncharacterized protein C1orf198 OS=Homo sapiens OX=9606 GN=C1orf198 PE=1 SV=1	1	10	107440	120720	105420	132590	102350	130110	110700	138940	101360	108150
Q9BWL3	Uncharacterized protein C1orf43	C1orf43	sp|Q9BWL3|CA043_HUMAN Protein C1orf43 OS=Homo sapiens OX=9606 GN=C1orf43 PE=2 SV=1	1	4	14881	12929	15780	14005	16537	12933	15753	11916	14467	16577
Q69YW2	Protein stum homolog	C1orf95	sp|Q69YW2|STUM_HUMAN Protein stum homolog OS=Homo sapiens OX=9606 GN=STUM PE=1 SV=1	1	2	56963	30535	58352	33692	55315	36327	54231	30386	54137	63796
P02746	Complement C1q subcomponent subunit B	C1QB	sp|P02746|C1QB_HUMAN Complement C1q subcomponent subunit B OS=Homo sapiens OX=9606 GN=C1QB PE=1 SV=3	1	3	32436	25390	42336	32495	40048	32013	47145	32762	37205	47396
Q07021	Complement component 1 Q subcomponent-binding protein, mitochondrial	C1QBP	sp|Q07021|C1QBP_HUMAN Complement component 1 Q subcomponent-binding protein, mitochondrial OS=Homo sapiens OX=9606 GN=C1QBP PE=1 SV=1	1	7	265250	175680	249610	193260	228330	200300	252610	199570	230970	276380
P02747	Complement C1q subcomponent subunit C	C1QC	sp|P02747|C1QC_HUMAN Complement C1q subcomponent subunit C OS=Homo sapiens OX=9606 GN=C1QC PE=1 SV=3	1	2	18052	12708	23584	15290	21996	17988	25806	15536	19250	26427
Q5VWW1	Complement C1q-like protein 3	C1QL3	sp|Q5VWW1|C1QL3_HUMAN Complement C1q-like protein 3 OS=Homo sapiens OX=9606 GN=C1QL3 PE=2 SV=1	2	6	58314	30685	54941	28620	53604	35530	55390	25276	52068	61722
Q9BXJ3	Complement C1q tumor necrosis factor-related protein 4	C1QTNF4	sp|Q9BXJ3|C1QT4_HUMAN Complement C1q tumor necrosis factor-related protein 4 OS=Homo sapiens OX=9606 GN=C1QTNF4 PE=1 SV=2	1	2	9451.2	6127.5	8087.1	6383.6	8532.9	5742.6	9293	5521.4	8520	9741.6
P09871;P48740	Complement C1s subcomponent;Complement C1s subcomponent heavy chain;Complement C1s subcomponent light chain;Mannan-binding lectin serine protease 1;Mannan-binding lectin serine protease 1 heavy chain;Mannan-binding lectin serine protease 1 light chain	C1S;MASP1	sp|P09871|C1S_HUMAN Complement C1s subcomponent OS=Homo sapiens OX=9606 GN=C1S PE=1 SV=1;sp|P48740|MASP1_HUMAN Mannan-binding lectin serine protease 1 OS=Homo sapiens OX=9606 GN=MASP1 PE=1 SV=3	2	2	6641.5	5999.4	8631.8	7048.5	7583.3	7588.5	8174.2	7022.6	7486.7	8173.3
Q9GZN8	UPF0687 protein C20orf27	C20orf27	sp|Q9GZN8|CT027_HUMAN UPF0687 protein C20orf27 OS=Homo sapiens OX=9606 GN=C20orf27 PE=1 SV=3	1	2	18929	10545	16985	12044	14890	13443	15791	10352	16925	14861
Q9Y426	C2 domain-containing protein 2	C2CD2	sp|Q9Y426|C2CD2_HUMAN C2 domain-containing protein 2 OS=Homo sapiens OX=9606 GN=C2CD2 PE=1 SV=2	1	7	42133	27732	38469	29152	38208	30380	37429	27228	37713	39740
O14523	C2 domain-containing protein 2-like	C2CD2L	sp|O14523|C2C2L_HUMAN Phospholipid transfer protein C2CD2L OS=Homo sapiens OX=9606 GN=C2CD2L PE=1 SV=3	1	17	189480	111090	177790	118250	171520	118480	179810	106500	165660	189120
Q8TF44	C2 calcium-dependent domain-containing protein 4C	C2CD4C	sp|Q8TF44|C2C4C_HUMAN C2 calcium-dependent domain-containing protein 4C OS=Homo sapiens OX=9606 GN=C2CD4C PE=1 SV=2	1	8	52594	21913	48201	25207	47523	24835	48795	21659	47183	50541
Q86YS7	C2 domain-containing protein 5	C2CD5	sp|Q86YS7|C2CD5_HUMAN C2 domain-containing protein 5 OS=Homo sapiens OX=9606 GN=C2CD5 PE=1 SV=1	1	22	196140	121480	185940	139410	182650	147980	183640	134520	176490	201660
Q9H6V9	UPF0554 protein C2orf43	C2orf43	sp|Q9H6V9|LDAH_HUMAN Lipid droplet-associated hydrolase OS=Homo sapiens OX=9606 GN=LDAH PE=1 SV=1	1	3	6745.2	4245.1	6142.9	5120.3	5684.2	4988.5	5845.2	4740	4608.1	7116.3
Q8WWC4	Uncharacterized protein C2orf47, mitochondrial	C2orf47	sp|Q8WWC4|MAIP1_HUMAN m-AAA protease-interacting protein 1, mitochondrial OS=Homo sapiens OX=9606 GN=MAIP1 PE=1 SV=1	1	7	42999	32602	40355	31490	37046	37129	41727	36865	40082	47288
Q8N8R5	UPF0565 protein C2orf69	C2orf69	sp|Q8N8R5|CB069_HUMAN UPF0565 protein C2orf69 OS=Homo sapiens OX=9606 GN=C2orf69 PE=1 SV=1	1	8	81872	40681	88127	44880	80023	58462	82535	49604	78606	89405
A6NCS6	Uncharacterized protein C2orf72	C2orf72	sp|A6NCS6|CB072_HUMAN Uncharacterized protein C2orf72 OS=Homo sapiens OX=9606 GN=C2orf72 PE=1 SV=2	1	3	33003	22499	32547	24720	27274	27741	31965	24458	28429	33380
P01024	Complement C3;Complement C3 beta chain;C3-beta-c;Complement C3 alpha chain;C3a anaphylatoxin;Acylation stimulating protein;Complement C3b alpha chain;Complement C3c alpha chain fragment 1;Complement C3dg fragment;Complement C3g fragment;Complement C3d fragment;Complement C3f fragment;Complement C3c alpha chain fragment 2	C3	sp|P01024|CO3_HUMAN Complement C3 OS=Homo sapiens OX=9606 GN=C3 PE=1 SV=2	3	60	545650	424140	745830	635370	744650	735560	653890	574630	698740	678270
Q6P1S2	Protein C3orf33	C3orf33	sp|Q6P1S2|CC033_HUMAN Protein C3orf33 OS=Homo sapiens OX=9606 GN=C3orf33 PE=1 SV=2	1	5	44722	32607	48012	36131	47983	38181	43223	31007	39761	45837
P0C0L4	Complement C4-A;Complement C4 beta chain;Complement C4-A alpha chain;C4a anaphylatoxin;C4b-A;C4d-A;Complement C4 gamma chain	C4A	sp|P0C0L4|CO4A_HUMAN Complement C4-A OS=Homo sapiens OX=9606 GN=C4A PE=1 SV=2	3	2	1227.4	856.1	945.93	1085	1271	1756.9	1303.3	1655.4	1885.6	1282.4
P0C0L5	Complement C4-B;Complement C4 beta chain;Complement C4-B alpha chain;C4a anaphylatoxin;C4b-B;C4d-B;Complement C4 gamma chain	C4B	sp|P0C0L5|CO4B_HUMAN Complement C4-B OS=Homo sapiens OX=9606 GN=C4B PE=1 SV=2	1	3	190180	156760	236650	236600	234790	270650	241820	224610	244280	235340
P04003	C4b-binding protein alpha chain	C4BPA	sp|P04003|C4BPA_HUMAN C4b-binding protein alpha chain OS=Homo sapiens OX=9606 GN=C4BPA PE=1 SV=2	1	3	9286.8	8876.2	11533	10830	13247	12560	9101.8	10377	10326	13455
A6NDU8	UPF0600 protein C5orf51	C5orf51	sp|A6NDU8|CE051_HUMAN UPF0600 protein C5orf51 OS=Homo sapiens OX=9606 GN=C5orf51 PE=1 SV=1	1	3	29435	20792	29196	22634	22800	20905	28325	21426	23413	24216
Q5SQH8	Uncharacterized protein C6orf136	C6orf136	sp|Q5SQH8|CF136_HUMAN Uncharacterized protein C6orf136 OS=Homo sapiens OX=9606 GN=C6orf136 PE=2 SV=1	1	7	53854	40924	51832	39310	46558	43371	52194	40364	47112	54547
Q9P0P8	Uncharacterized protein C6orf203	C6orf203	sp|Q9P0P8|MRES1_HUMAN Mitochondrial transcription rescue factor 1 OS=Homo sapiens OX=9606 GN=MTRES1 PE=1 SV=1	1	5	98216	66594	90561	69431	85796	71635	94336	68836	88453	97527
Q9BPX7	UPF0415 protein C7orf25	C7orf25	sp|Q9BPX7|CG025_HUMAN UPF0415 protein C7orf25 OS=Homo sapiens OX=9606 GN=C7orf25 PE=1 SV=1	1	3	5168.9	2809.1	4466.8	3197.9	5157.8	4256.6	5528.3	2898.6	4284.2	5154.9
Q8WVR3	Uncharacterized protein C7orf43	C7orf43	sp|Q8WVR3|TPC14_HUMAN Trafficking protein particle complex subunit 14 OS=Homo sapiens OX=9606 GN=TRAPPC14 PE=1 SV=2	1	10	57614	39065	53785	45310	52430	47366	58570	44445	51432	63852
Q6P1X6	UPF0598 protein C8orf82	C8orf82	sp|Q6P1X6|CH082_HUMAN UPF0598 protein C8orf82 OS=Homo sapiens OX=9606 GN=C8orf82 PE=1 SV=2	1	8	34667	24543	35633	25016	30989	29308	35661	27137	33240	38655
P02748	Complement component C9;Complement component C9a;Complement component C9b	C9	sp|P02748|CO9_HUMAN Complement component C9 OS=Homo sapiens OX=9606 GN=C9 PE=1 SV=2	2	5	22135	17314	29459	24611	28306	29165	28536	23856	27471	23990
Q9BUH6	Protein PAXX	C9orf142	sp|Q9BUH6|PAXX_HUMAN Protein PAXX OS=Homo sapiens OX=9606 GN=PAXX PE=1 SV=2	1	3	7059.2	4495.4	6978.3	5608.7	6844.9	4480.6	7899.6	6722.9	5251.8	7708.9
C9J069	Uncharacterized protein C9orf172	C9orf172	sp|C9J069|AJM1_HUMAN Apical junction component 1 homolog OS=Homo sapiens OX=9606 GN=AJM1 PE=3 SV=1	1	24	159860	96770	156600	105640	153220	112090	157850	98241	146020	186390
Q5T6V5	UPF0553 protein C9orf64	C9orf64	sp|Q5T6V5|QSPP_HUMAN Queuosine salvage protein OS=Homo sapiens OX=9606 GN=C9orf64 PE=1 SV=1	1	9	44459	36759	40291	37378	40176	39734	44711	38534	43699	39133
Q96LT7	Protein C9orf72	C9orf72	sp|Q96LT7|CI072_HUMAN Guanine nucleotide exchange C9orf72 OS=Homo sapiens OX=9606 GN=C9orf72 PE=1 SV=2	1	8	118680	75234	110060	78617	98937	81213	105820	72637	109630	105720
Q96LW7	Bcl10-interacting CARD protein	C9orf89	sp|Q96LW7|CAR19_HUMAN Caspase recruitment domain-containing protein 19 OS=Homo sapiens OX=9606 GN=CARD19 PE=1 SV=1	1	2	2922	2231.4	2933.8	2541.4	2824.9	2225.2	3049.4	2028.2	2664.8	2446.9
P00915	Carbonic anhydrase 1	CA1	sp|P00915|CAH1_HUMAN Carbonic anhydrase 1 OS=Homo sapiens OX=9606 GN=CA1 PE=1 SV=2	1	10	204560	120110	206230	157000	210430	178130	177570	133000	199080	176950
Q9NS85	Carbonic anhydrase-related protein 10	CA10	sp|Q9NS85|CAH10_HUMAN Carbonic anhydrase-related protein 10 OS=Homo sapiens OX=9606 GN=CA10 PE=2 SV=1	1	3	48691	23421	47832	26041	42960	25619	45774	24603	40183	55998
O75493	Carbonic anhydrase-related protein 11	CA11	sp|O75493|CAH11_HUMAN Carbonic anhydrase-related protein 11 OS=Homo sapiens OX=9606 GN=CA11 PE=1 SV=2	1	3	58562	57722	57794	53904	49949	51539	57146	62517	52185	59701
Q9ULX7	Carbonic anhydrase 14	CA14	sp|Q9ULX7|CAH14_HUMAN Carbonic anhydrase 14 OS=Homo sapiens OX=9606 GN=CA14 PE=1 SV=1	1	7	51068	56525	51306	54326	40862	50263	54801	60718	41916	53182
P00918	Carbonic anhydrase 2	CA2	sp|P00918|CAH2_HUMAN Carbonic anhydrase 2 OS=Homo sapiens OX=9606 GN=CA2 PE=1 SV=2	1	16	336180	320820	356530	403210	336890	420730	362320	396560	329550	344720
P07451	Carbonic anhydrase 3	CA3	sp|P07451|CAH3_HUMAN Carbonic anhydrase 3 OS=Homo sapiens OX=9606 GN=CA3 PE=1 SV=3	1	3	9188.8	4530	10484	7634.9	7363.3	4889.5	7444.5	5568.7	7064.7	7718.8
P22748	Carbonic anhydrase 4	CA4	sp|P22748|CAH4_HUMAN Carbonic anhydrase 4 OS=Homo sapiens OX=9606 GN=CA4 PE=1 SV=2	1	10	403480	156190	351240	141100	309930	161870	357030	129770	313310	323680
Q9Y2D0	Carbonic anhydrase 5B, mitochondrial	CA5B	sp|Q9Y2D0|CAH5B_HUMAN Carbonic anhydrase 5B, mitochondrial OS=Homo sapiens OX=9606 GN=CA5B PE=1 SV=1	1	2	5053.1	3864.8	6420.5	5336.5	5236.4	5030.2	6592.6	6653.8	6724.1	5318.7
P35219	Carbonic anhydrase-related protein	CA8	sp|P35219|CAH8_HUMAN Carbonic anhydrase-related protein OS=Homo sapiens OX=9606 GN=CA8 PE=1 SV=3	1	2	1722.3	930.95	1226	1622.8	1760.2	2179.6	2570.1	1501.2	1480.9	1742.7
Q9Y376	Calcium-binding protein 39	CAB39	sp|Q9Y376|CAB39_HUMAN Calcium-binding protein 39 OS=Homo sapiens OX=9606 GN=CAB39 PE=1 SV=1	1	16	302520	227850	286940	228020	264710	234640	294900	232850	281050	259010
Q9H9S4	Calcium-binding protein 39-like	CAB39L	sp|Q9H9S4|CB39L_HUMAN Calcium-binding protein 39-like OS=Homo sapiens OX=9606 GN=CAB39L PE=1 SV=3	1	8	101490	63298	90663	60347	83451	69889	95174	60123	90161	88305
Q8TDN4	CDK5 and ABL1 enzyme substrate 1	CABLES1	sp|Q8TDN4|CABL1_HUMAN CDK5 and ABL1 enzyme substrate 1 OS=Homo sapiens OX=9606 GN=CABLES1 PE=1 SV=2	1	3	19183	12505	19018	14468	19738	15430	17017	12979	18575	20583
Q9BTV7	CDK5 and ABL1 enzyme substrate 2	CABLES2	sp|Q9BTV7|CABL2_HUMAN CDK5 and ABL1 enzyme substrate 2 OS=Homo sapiens OX=9606 GN=CABLES2 PE=1 SV=3	1	2	1010.2	1436.2	1012.7	1094	1186.4	1213.2	1245.8	1282.4	1953	1509.9
Q9NZU7	Calcium-binding protein 1	CABP1	sp|Q9NZU7|CABP1_HUMAN Calcium-binding protein 1 OS=Homo sapiens OX=9606 GN=CABP1 PE=1 SV=5	1	8	70504	57092	62241	51359	52976	52537	73315	53025	57298	69207
Q5VU97	VWFA and cache domain-containing protein 1	CACHD1	sp|Q5VU97|CAHD1_HUMAN VWFA and cache domain-containing protein 1 OS=Homo sapiens OX=9606 GN=CACHD1 PE=2 SV=2	1	3	17161	12643	17560	16180	17800	17213	17692	14898	15452	20232
O00555	Voltage-dependent P/Q-type calcium channel subunit alpha-1A	CACNA1A	sp|O00555|CAC1A_HUMAN Voltage-dependent P/Q-type calcium channel subunit alpha-1A OS=Homo sapiens OX=9606 GN=CACNA1A PE=1 SV=3	1	18	89849	53473	87169	57521	84005	66707	88720	57801	81930	97720
Q00975	Voltage-dependent N-type calcium channel subunit alpha-1B	CACNA1B	sp|Q00975|CAC1B_HUMAN Voltage-dependent N-type calcium channel subunit alpha-1B OS=Homo sapiens OX=9606 GN=CACNA1B PE=1 SV=1	1	17	112460	74436	112450	81688	102960	80987	115140	71631	102970	128910
Q13936	Voltage-dependent L-type calcium channel subunit alpha-1C	CACNA1C	sp|Q13936|CAC1C_HUMAN Voltage-dependent L-type calcium channel subunit alpha-1C OS=Homo sapiens OX=9606 GN=CACNA1C PE=1 SV=4	3	5	63445	40731	58906	48018	60906	43861	63029	43673	56011	62693
Q15878	Voltage-dependent R-type calcium channel subunit alpha-1E	CACNA1E	sp|Q15878|CAC1E_HUMAN Voltage-dependent R-type calcium channel subunit alpha-1E OS=Homo sapiens OX=9606 GN=CACNA1E PE=1 SV=3	1	19	202620	121150	202360	130230	192540	140170	201670	127030	184050	230020
P54289	Voltage-dependent calcium channel subunit alpha-2/delta-1;Voltage-dependent calcium channel subunit alpha-2-1;Voltage-dependent calcium channel subunit delta-1	CACNA2D1	sp|P54289|CA2D1_HUMAN Voltage-dependent calcium channel subunit alpha-2/delta-1 OS=Homo sapiens OX=9606 GN=CACNA2D1 PE=1 SV=3	1	40	848490	484220	808770	523460	797500	558130	807530	488640	764990	857620
Q9NY47	Voltage-dependent calcium channel subunit alpha-2/delta-2;Voltage-dependent calcium channel subunit alpha-2-2;Voltage-dependent calcium channel subunit delta-2	CACNA2D2	sp|Q9NY47|CA2D2_HUMAN Voltage-dependent calcium channel subunit alpha-2/delta-2 OS=Homo sapiens OX=9606 GN=CACNA2D2 PE=1 SV=2	1	20	151760	90313	145070	101730	138760	105160	136750	98736	131280	149090
Q8IZS8	Voltage-dependent calcium channel subunit alpha-2/delta-3;Voltage-dependent calcium channel subunit alpha-2-3;Voltage-dependent calcium channel subunit delta-3	CACNA2D3	sp|Q8IZS8|CA2D3_HUMAN Voltage-dependent calcium channel subunit alpha-2/delta-3 OS=Homo sapiens OX=9606 GN=CACNA2D3 PE=1 SV=1	1	22	320370	188880	319420	211500	307400	237940	306260	215570	298090	335240
Q02641	Voltage-dependent L-type calcium channel subunit beta-1	CACNB1	sp|Q02641|CACB1_HUMAN Voltage-dependent L-type calcium channel subunit beta-1 OS=Homo sapiens OX=9606 GN=CACNB1 PE=1 SV=3	1	6	129330	76649	119910	81129	121800	89246	127700	76956	118410	133300
Q08289	Voltage-dependent L-type calcium channel subunit beta-2	CACNB2	sp|Q08289|CACB2_HUMAN Voltage-dependent L-type calcium channel subunit beta-2 OS=Homo sapiens OX=9606 GN=CACNB2 PE=1 SV=3	1	4	13008	8819.2	12284	9398.2	12879	9870.8	13044	7914.5	12360	17002
P54284	Voltage-dependent L-type calcium channel subunit beta-3	CACNB3	sp|P54284|CACB3_HUMAN Voltage-dependent L-type calcium channel subunit beta-3 OS=Homo sapiens OX=9606 GN=CACNB3 PE=1 SV=1	1	5	69441	39820	66987	40402	60375	43376	67920	38133	58560	72288
O00305	Voltage-dependent L-type calcium channel subunit beta-4	CACNB4	sp|O00305|CACB4_HUMAN Voltage-dependent L-type calcium channel subunit beta-4 OS=Homo sapiens OX=9606 GN=CACNB4 PE=1 SV=2	1	5	66976	40062	61550	46830	58586	47104	65900	44324	54742	66230
Q9Y698	Voltage-dependent calcium channel gamma-2 subunit	CACNG2	sp|Q9Y698|CCG2_HUMAN Voltage-dependent calcium channel gamma-2 subunit OS=Homo sapiens OX=9606 GN=CACNG2 PE=1 SV=1	1	6	49853	31020	43600	32744	38752	32288	42186	31045	37046	46285
O60359	Voltage-dependent calcium channel gamma-3 subunit	CACNG3	sp|O60359|CCG3_HUMAN Voltage-dependent calcium channel gamma-3 subunit OS=Homo sapiens OX=9606 GN=CACNG3 PE=2 SV=1	1	7	134970	90732	140590	91909	131040	102090	136700	84565	114560	166570
P62955	Voltage-dependent calcium channel gamma-7 subunit	CACNG7	sp|P62955|CCG7_HUMAN Voltage-dependent calcium channel gamma-7 subunit OS=Homo sapiens OX=9606 GN=CACNG7 PE=1 SV=1	1	2	5280.3	3647.5	4932.3	3166.7	3115.6	4210.4	4944.2	4804.6	5332.7	5084.7
Q8WXS5	Voltage-dependent calcium channel gamma-8 subunit	CACNG8	sp|Q8WXS5|CCG8_HUMAN Voltage-dependent calcium channel gamma-8 subunit OS=Homo sapiens OX=9606 GN=CACNG8 PE=2 SV=3	1	10	128820	73537	118040	76583	116230	80242	118110	72987	103070	125510
Q9HB71	Calcyclin-binding protein	CACYBP	sp|Q9HB71|CYBP_HUMAN Calcyclin-binding protein OS=Homo sapiens OX=9606 GN=CACYBP PE=1 SV=2	1	10	222890	143020	220930	156220	204380	168600	231220	168300	215060	202780
P27708	CAD protein;Glutamine-dependent carbamoyl-phosphate synthase;Aspartate carbamoyltransferase;Dihydroorotase	CAD	sp|P27708|PYR1_HUMAN CAD protein OS=Homo sapiens OX=9606 GN=CAD PE=1 SV=3	2	17	84609	64772	85086	79113	81008	78787	89597	81550	81444	98701
Q9BY67	Cell adhesion molecule 1	CADM1	sp|Q9BY67|CADM1_HUMAN Cell adhesion molecule 1 OS=Homo sapiens OX=9606 GN=CADM1 PE=1 SV=2	1	11	129130	66756	123860	73726	113780	80551	118470	72568	111200	122720
Q8N3J6	Cell adhesion molecule 2	CADM2	sp|Q8N3J6|CADM2_HUMAN Cell adhesion molecule 2 OS=Homo sapiens OX=9606 GN=CADM2 PE=2 SV=1	1	16	447610	290860	407970	289360	391170	313000	400310	276150	355920	431240
Q8N126	Cell adhesion molecule 3	CADM3	sp|Q8N126|CADM3_HUMAN Cell adhesion molecule 3 OS=Homo sapiens OX=9606 GN=CADM3 PE=1 SV=1	1	16	627480	359200	518460	321310	487970	352870	512930	315780	486900	507070
Q8NFZ8	Cell adhesion molecule 4	CADM4	sp|Q8NFZ8|CADM4_HUMAN Cell adhesion molecule 4 OS=Homo sapiens OX=9606 GN=CADM4 PE=1 SV=1	1	14	166380	168730	162140	182210	147080	169570	163140	176460	152640	160070
Q9ULU8	Calcium-dependent secretion activator 1	CADPS	sp|Q9ULU8|CAPS1_HUMAN Calcium-dependent secretion activator 1 OS=Homo sapiens OX=9606 GN=CADPS PE=1 SV=3	1	50	944580	640280	914370	695530	861320	743240	909710	669100	842420	952350
Q86UW7	Calcium-dependent secretion activator 2	CADPS2	sp|Q86UW7|CAPS2_HUMAN Calcium-dependent secretion activator 2 OS=Homo sapiens OX=9606 GN=CADPS2 PE=1 SV=2	1	30	241710	175550	223220	180280	209560	193740	223810	171460	210140	237130
P05937	Calbindin	CALB1	sp|P05937|CALB1_HUMAN Calbindin OS=Homo sapiens OX=9606 GN=CALB1 PE=1 SV=2	1	11	100660	56102	88450	55644	82335	61165	96663	53326	83146	100650
P22676	Calretinin	CALB2	sp|P22676|CALB2_HUMAN Calretinin OS=Homo sapiens OX=9606 GN=CALB2 PE=2 SV=2	1	13	229590	138240	221590	146210	217740	165940	215700	149850	218630	212470
Q9P1Z2	Calcium-binding and coiled-coil domain-containing protein 1	CALCOCO1	sp|Q9P1Z2|CACO1_HUMAN Calcium-binding and coiled-coil domain-containing protein 1 OS=Homo sapiens OX=9606 GN=CALCOCO1 PE=1 SV=2	1	17	126350	83402	127240	92416	124690	105110	123070	90311	123910	136650
Q05682	Caldesmon	CALD1	sp|Q05682|CALD1_HUMAN Caldesmon OS=Homo sapiens OX=9606 GN=CALD1 PE=1 SV=3	1	2	13822	8173.3	11614	10992	13301	11238	10828	8897.7	12267	12633
P0DP25;P0DP24;P0DP23	Calmodulin-3	CALM3	sp|P0DP25|CALM3_HUMAN Calmodulin-3 OS=Homo sapiens OX=9606 GN=CALM3 PE=1 SV=1;sp|P0DP24|CALM2_HUMAN Calmodulin-2 OS=Homo sapiens OX=9606 GN=CALM2 PE=1 SV=1;sp|P0DP23|CALM1_HUMAN Calmodulin-1 OS=Homo sapiens OX=9606 GN=CALM1 PE=1 SV=1	4	10	702680	442940	577530	393510	506600	604500	603480	395820	552540	519600
P27797	Calreticulin	CALR	sp|P27797|CALR_HUMAN Calreticulin OS=Homo sapiens OX=9606 GN=CALR PE=1 SV=1	1	24	630210	431520	636220	481190	591950	522220	615420	487820	558920	632280
O43852	Calumenin	CALU	sp|O43852|CALU_HUMAN Calumenin OS=Homo sapiens OX=9606 GN=CALU PE=1 SV=2	1	15	178600	125940	182520	136970	172010	151690	180960	146490	167520	197900
Q14012	Calcium/calmodulin-dependent protein kinase type 1	CAMK1	sp|Q14012|KCC1A_HUMAN Calcium/calmodulin-dependent protein kinase type 1 OS=Homo sapiens OX=9606 GN=CAMK1 PE=1 SV=1	1	6	72106	39589	73939	44089	72212	52511	69146	41908	61114	79482
Q8IU85	Calcium/calmodulin-dependent protein kinase type 1D	CAMK1D	sp|Q8IU85|KCC1D_HUMAN Calcium/calmodulin-dependent protein kinase type 1D OS=Homo sapiens OX=9606 GN=CAMK1D PE=1 SV=1	1	11	343710	202510	313260	214750	297850	239110	303120	212210	293350	317450
Q96NX5	Calcium/calmodulin-dependent protein kinase type 1G	CAMK1G	sp|Q96NX5|KCC1G_HUMAN Calcium/calmodulin-dependent protein kinase type 1G OS=Homo sapiens OX=9606 GN=CAMK1G PE=1 SV=3	1	6	18857	12102	20338	10526	19136	13303	17157	11597	17794	20618
Q9UQM7	Calcium/calmodulin-dependent protein kinase type II subunit alpha	CAMK2A	sp|Q9UQM7|KCC2A_HUMAN Calcium/calmodulin-dependent protein kinase type II subunit alpha OS=Homo sapiens OX=9606 GN=CAMK2A PE=1 SV=2	1	17	1249500	727140	1201300	749640	1129100	780240	1187100	666070	1066400	1262800
Q13554	Calcium/calmodulin-dependent protein kinase type II subunit beta	CAMK2B	sp|Q13554|KCC2B_HUMAN Calcium/calmodulin-dependent protein kinase type II subunit beta OS=Homo sapiens OX=9606 GN=CAMK2B PE=1 SV=3	1	15	1394700	840900	1361200	902120	1294000	905110	1314800	804600	1253400	1420400
Q13557	Calcium/calmodulin-dependent protein kinase type II subunit delta	CAMK2D	sp|Q13557|KCC2D_HUMAN Calcium/calmodulin-dependent protein kinase type II subunit delta OS=Homo sapiens OX=9606 GN=CAMK2D PE=1 SV=3	1	16	510260	244570	500860	270100	485920	296780	492520	255200	458500	520820
Q13555	Calcium/calmodulin-dependent protein kinase type II subunit gamma	CAMK2G	sp|Q13555|KCC2G_HUMAN Calcium/calmodulin-dependent protein kinase type II subunit gamma OS=Homo sapiens OX=9606 GN=CAMK2G PE=1 SV=4	1	14	446860	293600	412010	294350	375090	324720	399580	299570	364350	394220
Q16566	Calcium/calmodulin-dependent protein kinase type IV	CAMK4	sp|Q16566|KCC4_HUMAN Calcium/calmodulin-dependent protein kinase type IV OS=Homo sapiens OX=9606 GN=CAMK4 PE=1 SV=1	1	18	317500	163400	290800	164090	272990	183280	302830	153950	255830	342550
Q8N5S9	Calcium/calmodulin-dependent protein kinase kinase 1	CAMKK1	sp|Q8N5S9|KKCC1_HUMAN Calcium/calmodulin-dependent protein kinase kinase 1 OS=Homo sapiens OX=9606 GN=CAMKK1 PE=1 SV=2	1	14	266430	173200	255010	185510	244900	195210	249610	184190	229670	280430
Q96RR4	Calcium/calmodulin-dependent protein kinase kinase 2	CAMKK2	sp|Q96RR4|KKCC2_HUMAN Calcium/calmodulin-dependent protein kinase kinase 2 OS=Homo sapiens OX=9606 GN=CAMKK2 PE=1 SV=2	1	21	314740	179050	295580	190430	281640	206590	300850	179340	273430	359530
Q8NCB2	CaM kinase-like vesicle-associated protein	CAMKV	sp|Q8NCB2|CAMKV_HUMAN CaM kinase-like vesicle-associated protein OS=Homo sapiens OX=9606 GN=CAMKV PE=2 SV=2	1	29	530420	277660	532360	330980	523980	356790	547130	288100	491990	615380
P49069	Calcium signal-modulating cyclophilin ligand	CAMLG	sp|P49069|CAMLG_HUMAN Calcium signal-modulating cyclophilin ligand OS=Homo sapiens OX=9606 GN=CAMLG PE=1 SV=1	1	7	82691	49655	85460	54077	75166	53715	83641	52087	77057	92108
Q5T5Y3	Calmodulin-regulated spectrin-associated protein 1	CAMSAP1	sp|Q5T5Y3|CAMP1_HUMAN Calmodulin-regulated spectrin-associated protein 1 OS=Homo sapiens OX=9606 GN=CAMSAP1 PE=1 SV=2	1	23	161770	101360	156410	114340	155790	123260	158320	110730	141640	175880
Q08AD1	Calmodulin-regulated spectrin-associated protein 2	CAMSAP2	sp|Q08AD1|CAMP2_HUMAN Calmodulin-regulated spectrin-associated protein 2 OS=Homo sapiens OX=9606 GN=CAMSAP2 PE=1 SV=3	1	23	202280	118600	191990	131960	185650	139250	196020	123350	180330	222640
Q9P1Y5	Calmodulin-regulated spectrin-associated protein 3	CAMSAP3	sp|Q9P1Y5|CAMP3_HUMAN Calmodulin-regulated spectrin-associated protein 3 OS=Homo sapiens OX=9606 GN=CAMSAP3 PE=1 SV=2	1	31	298040	167560	289470	178210	271770	198460	294560	176270	263970	323470
Q86VP6	Cullin-associated NEDD8-dissociated protein 1	CAND1	sp|Q86VP6|CAND1_HUMAN Cullin-associated NEDD8-dissociated protein 1 OS=Homo sapiens OX=9606 GN=CAND1 PE=1 SV=2	1	45	854350	597480	793650	628830	740490	648520	820410	609740	757730	758620
O75155	Cullin-associated NEDD8-dissociated protein 2	CAND2	sp|O75155|CAND2_HUMAN Cullin-associated NEDD8-dissociated protein 2 OS=Homo sapiens OX=9606 GN=CAND2 PE=1 SV=3	2	12	53490	38849	57237	45647	56431	44227	60786	43493	58642	67195
P27824	Calnexin	CANX	sp|P27824|CALX_HUMAN Calnexin OS=Homo sapiens OX=9606 GN=CANX PE=1 SV=2	1	39	947430	620880	950450	732750	909460	806610	943060	753020	860530	977360
Q01518	Adenylyl cyclase-associated protein 1	CAP1	sp|Q01518|CAP1_HUMAN Adenylyl cyclase-associated protein 1 OS=Homo sapiens OX=9606 GN=CAP1 PE=1 SV=5	1	25	597710	384840	570380	416540	516240	446830	571640	429090	497710	574880
P40123	Adenylyl cyclase-associated protein 2	CAP2	sp|P40123|CAP2_HUMAN Adenylyl cyclase-associated protein 2 OS=Homo sapiens OX=9606 GN=CAP2 PE=1 SV=1	1	21	674190	366110	654370	390040	604150	418750	639320	370270	575510	696340
P40121	Macrophage-capping protein	CAPG	sp|P40121|CAPG_HUMAN Macrophage-capping protein OS=Homo sapiens OX=9606 GN=CAPG PE=1 SV=2	1	9	122430	82337	118980	115520	114690	128530	114460	102810	110380	117250
P07384	Calpain-1 catalytic subunit	CAPN1	sp|P07384|CAN1_HUMAN Calpain-1 catalytic subunit OS=Homo sapiens OX=9606 GN=CAPN1 PE=1 SV=1	1	35	360230	262700	346430	283600	321490	301470	344670	289440	320900	353640
P17655	Calpain-2 catalytic subunit	CAPN2	sp|P17655|CAN2_HUMAN Calpain-2 catalytic subunit OS=Homo sapiens OX=9606 GN=CAPN2 PE=1 SV=6	1	23	208510	168600	205790	195480	201710	206140	200410	197740	197030	209640
O15484	Calpain-5	CAPN5	sp|O15484|CAN5_HUMAN Calpain-5 OS=Homo sapiens OX=9606 GN=CAPN5 PE=1 SV=2	1	22	295750	159280	286530	179800	280780	196520	275090	177310	269030	309780
P04632	Calpain small subunit 1	CAPNS1	sp|P04632|CPNS1_HUMAN Calpain small subunit 1 OS=Homo sapiens OX=9606 GN=CAPNS1 PE=1 SV=1	2	10	147880	112610	142210	122110	128840	127870	140190	122520	120740	133700
Q14444	Caprin-1	CAPRIN1	sp|Q14444|CAPR1_HUMAN Caprin-1 OS=Homo sapiens OX=9606 GN=CAPRIN1 PE=1 SV=2	1	7	101900	64647	102170	74059	98852	81181	96581	73478	92781	109320
Q13938	Calcyphosin	CAPS	sp|Q13938|CAYP1_HUMAN Calcyphosin OS=Homo sapiens OX=9606 GN=CAPS PE=1 SV=2	1	3	4085.2	3650.5	3187.9	5684	2816.4	5946.8	2932.2	5189.9	2883.4	2290.5
P52907	F-actin-capping protein subunit alpha-1	CAPZA1	sp|P52907|CAZA1_HUMAN F-actin-capping protein subunit alpha-1 OS=Homo sapiens OX=9606 GN=CAPZA1 PE=1 SV=3	1	9	72724	51268	73970	59606	71597	62872	72957	55634	66378	76892
P47755	F-actin-capping protein subunit alpha-2	CAPZA2	sp|P47755|CAZA2_HUMAN F-actin-capping protein subunit alpha-2 OS=Homo sapiens OX=9606 GN=CAPZA2 PE=1 SV=3	1	12	191060	122630	192500	132720	184030	146670	188590	131360	180880	200780
P47756	F-actin-capping protein subunit beta	CAPZB	sp|P47756|CAPZB_HUMAN F-actin-capping protein subunit beta OS=Homo sapiens OX=9606 GN=CAPZB PE=1 SV=4	1	19	430240	327410	432970	349860	414100	365350	442250	348080	392400	475970
Q9Y2V2	Calcium-regulated heat stable protein 1	CARHSP1	sp|Q9Y2V2|CHSP1_HUMAN Calcium-regulated heat-stable protein 1 OS=Homo sapiens OX=9606 GN=CARHSP1 PE=1 SV=2	1	2	24873	15367	21875	18233	19901	19590	23473	20197	20097	20902
Q8IW45	ATP-dependent (S)-NAD(P)H-hydrate dehydratase	CARKD	sp|Q8IW45|NNRD_HUMAN ATP-dependent (S)-NAD(P)H-hydrate dehydratase OS=Homo sapiens OX=9606 GN=NAXD PE=1 SV=1	1	12	113620	76868	103900	83097	93416	84896	105380	83479	92845	100950
Q86X55	Histone-arginine methyltransferase CARM1	CARM1	sp|Q86X55|CARM1_HUMAN Histone-arginine methyltransferase CARM1 OS=Homo sapiens OX=9606 GN=CARM1 PE=1 SV=3	1	10	76704	47009	70308	53774	61456	57594	69545	51080	68109	69972
A5YM72	Carnosine synthase 1	CARNS1	sp|A5YM72|CRNS1_HUMAN Carnosine synthase 1 OS=Homo sapiens OX=9606 GN=CARNS1 PE=1 SV=3	1	18	203910	251350	223010	325900	191550	290940	256270	366170	210070	233500
P49589	Cysteine--tRNA ligase, cytoplasmic	CARS	sp|P49589|SYCC_HUMAN Cysteine--tRNA ligase, cytoplasmic OS=Homo sapiens OX=9606 GN=CARS1 PE=1 SV=3	1	29	334810	238090	321820	250650	297830	265460	317550	258810	299100	317600
Q9HA77	Probable cysteine--tRNA ligase, mitochondrial	CARS2	sp|Q9HA77|SYCM_HUMAN Probable cysteine--tRNA ligase, mitochondrial OS=Homo sapiens OX=9606 GN=CARS2 PE=1 SV=1	1	10	74811	55242	72466	61132	66262	53502	74438	61098	67756	74707
Q6P4E1	Protein CASC4	CASC4	sp|Q6P4E1|GOLM2_HUMAN Protein GOLM2 OS=Homo sapiens OX=9606 GN=GOLM2 PE=1 SV=2	1	4	35922	21236	30940	22561	29165	23455	32336	23090	30541	34386
Q96PB1	CAS1 domain-containing protein 1	CASD1	sp|Q96PB1|CASD1_HUMAN N-acetylneuraminate 9-O-acetyltransferase OS=Homo sapiens OX=9606 GN=CASD1 PE=1 SV=1	1	2	3764.5	2627.3	3893.9	1958.4	3116	2564.2	2707.6	2130.3	2735	3958.9
O14936	Peripheral plasma membrane protein CASK	CASK	sp|O14936|CSKP_HUMAN Peripheral plasma membrane protein CASK OS=Homo sapiens OX=9606 GN=CASK PE=1 SV=3	1	30	320280	185820	316960	205510	302140	239420	306060	211300	286270	343120
Q8WXD9	Caskin-1	CASKIN1	sp|Q8WXD9|CSKI1_HUMAN Caskin-1 OS=Homo sapiens OX=9606 GN=CASKIN1 PE=1 SV=1	1	45	625620	368170	604750	376730	591480	411660	616020	369150	559200	684340
Q8WXE0	Caskin-2	CASKIN2	sp|Q8WXE0|CSKI2_HUMAN Caskin-2 OS=Homo sapiens OX=9606 GN=CASKIN2 PE=1 SV=2	2	3	23495	15826	23143	17832	19569	21591	21012	18104	21378	20728
P31944	Caspase-14;Caspase-14 subunit p17, mature form;Caspase-14 subunit p10, mature form;Caspase-14 subunit p20, intermediate form;Caspase-14 subunit p8, intermediate form	CASP14	sp|P31944|CASPE_HUMAN Caspase-14 OS=Homo sapiens OX=9606 GN=CASP14 PE=1 SV=2	1	4	12013	11015	11255	9461.2	9714.4	9348.8	12310	9393.3	9039.2	11329
P42574	Caspase-3;Caspase-3 subunit p17;Caspase-3 subunit p12	CASP3	sp|P42574|CASP3_HUMAN Caspase-3 OS=Homo sapiens OX=9606 GN=CASP3 PE=1 SV=2	1	2	2658.9	1465.5	2809.6	1020.5	2367	1819.1	2281.5	1564.3	2306.7	1921
P20810	Calpastatin	CAST	sp|P20810|ICAL_HUMAN Calpastatin OS=Homo sapiens OX=9606 GN=CAST PE=1 SV=4	1	14	177670	122200	170170	132920	159930	140940	185620	146750	160370	183090
P04040	Catalase	CAT	sp|P04040|CATA_HUMAN Catalase OS=Homo sapiens OX=9606 GN=CAT PE=1 SV=3	1	21	280180	218930	286900	260790	280530	280290	267360	267150	260340	285240
Q03135	Caveolin-1	CAV1	sp|Q03135|CAV1_HUMAN Caveolin-1 OS=Homo sapiens OX=9606 GN=CAV1 PE=1 SV=4	1	3	16831	11570	14599	12218	13217	14497	17251	14902	14348	13906
P22681	E3 ubiquitin-protein ligase CBL	CBL	sp|P22681|CBL_HUMAN E3 ubiquitin-protein ligase CBL OS=Homo sapiens OX=9606 GN=CBL PE=1 SV=2	2	4	45768	36550	44229	36176	47255	42168	46138	36182	47010	54282
Q8IUK8	Cerebellin-2	CBLN2	sp|Q8IUK8|CBLN2_HUMAN Cerebellin-2 OS=Homo sapiens OX=9606 GN=CBLN2 PE=2 SV=1	1	3	33103	16684	34967	15968	27805	18592	32841	14155	26364	34614
Q9NTU7	Cerebellin-4	CBLN4	sp|Q9NTU7|CBLN4_HUMAN Cerebellin-4 OS=Homo sapiens OX=9606 GN=CBLN4 PE=1 SV=1	1	3	68919	42429	64283	40168	55927	44295	65705	36744	57487	66807
P16152	Carbonyl reductase [NADPH] 1	CBR1	sp|P16152|CBR1_HUMAN Carbonyl reductase [NADPH] 1 OS=Homo sapiens OX=9606 GN=CBR1 PE=1 SV=3	1	18	556950	534040	555130	606290	507610	572420	579190	649650	519370	521590
O75828	Carbonyl reductase [NADPH] 3	CBR3	sp|O75828|CBR3_HUMAN Carbonyl reductase [NADPH] 3 OS=Homo sapiens OX=9606 GN=CBR3 PE=1 SV=3	1	8	172300	139940	157890	154080	148650	153130	160880	158590	145900	148130
Q8N4T8	Carbonyl reductase family member 4	CBR4	sp|Q8N4T8|CBR4_HUMAN Carbonyl reductase family member 4 OS=Homo sapiens OX=9606 GN=CBR4 PE=1 SV=3	1	7	85323	58010	85330	65216	77316	67567	77710	63896	72817	84329
P0DN79;P35520	Cystathionine beta-synthase	CBS	sp|P0DN79|CBSL_HUMAN Cystathionine beta-synthase-like protein OS=Homo sapiens OX=9606 GN=CBSL PE=1 SV=1;sp|P35520|CBS_HUMAN Cystathionine beta-synthase OS=Homo sapiens OX=9606 GN=CBS PE=1 SV=2	2	7	49836	32758	45810	32775	36556	36035	47673	36362	43414	42873
Q9BRT8;Q8IUF1;Q5RIA9;Q5JTY5;Q4V339	COBW domain-containing protein 1;COBW domain-containing protein 2;COBW domain-containing protein 5;COBW domain-containing protein 3;COBW domain-containing protein 6	CBWD1;CBWD2;CBWD5;CBWD3;CBWD6	sp|Q9BRT8|CBWD1_HUMAN COBW domain-containing protein 1 OS=Homo sapiens OX=9606 GN=CBWD1 PE=1 SV=1;sp|Q8IUF1|CBWD2_HUMAN COBW domain-containing protein 2 OS=Homo sapiens OX=9606 GN=CBWD2 PE=2 SV=1;sp|Q5RIA9|CBWD5_HUMAN COBW domain-containing protein 5 OS=Ho	5	3	32553	14133	34166	17889	31476	21745	33399	16768	27599	35244
Q13185	Chromobox protein homolog 3	CBX3	sp|Q13185|CBX3_HUMAN Chromobox protein homolog 3 OS=Homo sapiens OX=9606 GN=CBX3 PE=1 SV=4	1	2	7404.7	5051.6	8748.1	6442.2	7402.4	5658.5	7487.9	5217.7	6733	7201.9
P45973	Chromobox protein homolog 5	CBX5	sp|P45973|CBX5_HUMAN Chromobox protein homolog 5 OS=Homo sapiens OX=9606 GN=CBX5 PE=1 SV=1	1	3	32287	25719	36595	28110	35790	30052	33829	30935	32626	45592
Q6P1N0	Coiled-coil and C2 domain-containing protein 1A	CC2D1A	sp|Q6P1N0|C2D1A_HUMAN Coiled-coil and C2 domain-containing protein 1A OS=Homo sapiens OX=9606 GN=CC2D1A PE=1 SV=1	1	21	135790	87185	140150	107070	135000	103500	138860	103350	132140	152820
Q5T0F9	Coiled-coil and C2 domain-containing protein 1B	CC2D1B	sp|Q5T0F9|C2D1B_HUMAN Coiled-coil and C2 domain-containing protein 1B OS=Homo sapiens OX=9606 GN=CC2D1B PE=1 SV=1	1	13	102350	100940	105060	107830	97844	112520	110480	117250	96868	107210
Q8N163	Cell cycle and apoptosis regulator protein 2	CCAR2	sp|Q8N163|CCAR2_HUMAN Cell cycle and apoptosis regulator protein 2 OS=Homo sapiens OX=9606 GN=CCAR2 PE=1 SV=2	1	11	153290	90972	137080	104580	134670	112150	140940	100790	131440	153420
Q16773	Kynurenine--oxoglutarate transaminase 1	CCBL1	sp|Q16773|KAT1_HUMAN Kynurenine--oxoglutarate transaminase 1 OS=Homo sapiens OX=9606 GN=KYAT1 PE=1 SV=1	1	11	129050	95510	128930	103440	113170	106140	128130	107130	116620	137060
Q6YP21	Kynurenine--oxoglutarate transaminase 3	CCBL2	sp|Q6YP21|KAT3_HUMAN Kynurenine--oxoglutarate transaminase 3 OS=Homo sapiens OX=9606 GN=KYAT3 PE=1 SV=1	1	16	227330	154600	242840	176760	240360	188830	239870	171080	203470	307610
Q96CT7	Coiled-coil domain-containing protein 124	CCDC124	sp|Q96CT7|CC124_HUMAN Coiled-coil domain-containing protein 124 OS=Homo sapiens OX=9606 GN=CCDC124 PE=1 SV=1	1	7	53434	36388	51863	40582	47512	43185	55622	41862	51345	59136
Q96BQ5	Coiled-coil domain-containing protein 127	CCDC127	sp|Q96BQ5|CC127_HUMAN Coiled-coil domain-containing protein 127 OS=Homo sapiens OX=9606 GN=CCDC127 PE=1 SV=1	1	11	166680	123260	153580	124250	142980	129040	149690	129460	135820	158650
Q96JG6	Coiled-coil domain-containing protein 132	CCDC132	sp|Q96JG6|VPS50_HUMAN Syndetin OS=Homo sapiens OX=9606 GN=VPS50 PE=1 SV=3	1	27	234400	166930	243420	189050	229450	197880	239990	173080	221780	254000
Q96JN2	Coiled-coil domain-containing protein 136	CCDC136	sp|Q96JN2|CC136_HUMAN Coiled-coil domain-containing protein 136 OS=Homo sapiens OX=9606 GN=CCDC136 PE=1 SV=3	1	11	115750	86242	113340	93297	109890	103680	111800	93801	104460	123100
Q9NQR7	Coiled-coil domain-containing protein 177	CCDC177	sp|Q9NQR7|CC177_HUMAN Coiled-coil domain-containing protein 177 OS=Homo sapiens OX=9606 GN=CCDC177 PE=2 SV=3	1	17	229910	122920	196720	133620	188930	137880	203270	122110	188670	226900
O60826	Coiled-coil domain-containing protein 22	CCDC22	sp|O60826|CCD22_HUMAN Coiled-coil domain-containing protein 22 OS=Homo sapiens OX=9606 GN=CCDC22 PE=1 SV=1	6	19	107450	71834	105220	85976	99976	85425	101540	81832	100360	115980
Q8IWP9	Coiled-coil domain-containing protein 28A	CCDC28A	sp|Q8IWP9|CC28A_HUMAN Coiled-coil domain-containing protein 28A OS=Homo sapiens OX=9606 GN=CCDC28A PE=1 SV=1	1	2	28180	17856	27009	18406	25365	18981	27636	18617	20917	25703
Q96MW1	Coiled-coil domain-containing protein 43	CCDC43	sp|Q96MW1|CCD43_HUMAN Coiled-coil domain-containing protein 43 OS=Homo sapiens OX=9606 GN=CCDC43 PE=1 SV=2	1	4	28381	21651	27117	23305	25376	22794	27466	21712	23793	27420
Q96A33	Coiled-coil domain-containing protein 47	CCDC47	sp|Q96A33|CCD47_HUMAN Coiled-coil domain-containing protein 47 OS=Homo sapiens OX=9606 GN=CCDC47 PE=1 SV=1	1	8	120030	91560	117380	97764	103270	98463	116880	99331	101980	117190
Q96ER9	Coiled-coil domain-containing protein 51	CCDC51	sp|Q96ER9|MITOK_HUMAN Mitochondrial potassium channel OS=Homo sapiens OX=9606 GN=CCDC51 PE=1 SV=2	1	9	60474	42399	59480	49454	55839	50297	58557	49938	55287	61397
Q4VC31	Coiled-coil domain-containing protein 58	CCDC58	sp|Q4VC31|CCD58_HUMAN Coiled-coil domain-containing protein 58 OS=Homo sapiens OX=9606 GN=CCDC58 PE=1 SV=1	1	4	10600	9419.3	10813	8096.1	10760	9382.3	11948	9877.2	10640	11203
Q16204	Coiled-coil domain-containing protein 6	CCDC6	sp|Q16204|CCDC6_HUMAN Coiled-coil domain-containing protein 6 OS=Homo sapiens OX=9606 GN=CCDC6 PE=1 SV=2	1	19	229970	141460	212670	152040	208420	173290	212720	148850	202340	214110
Q96PX6	Coiled-coil domain-containing protein 85A	CCDC85A	sp|Q96PX6|CC85A_HUMAN Coiled-coil domain-containing protein 85A OS=Homo sapiens OX=9606 GN=CCDC85A PE=1 SV=3	1	5	62011	33965	61292	33916	61792	37113	57281	31980	53484	70590
Q3V6T2	Girdin	CCDC88A	sp|Q3V6T2|GRDN_HUMAN Girdin OS=Homo sapiens OX=9606 GN=CCDC88A PE=1 SV=2	1	33	285840	227950	299250	266670	286610	274860	310350	266630	281700	329190
Q9Y3X0	Coiled-coil domain-containing protein 9	CCDC9	sp|Q9Y3X0|CCDC9_HUMAN Coiled-coil domain-containing protein 9 OS=Homo sapiens OX=9606 GN=CCDC9 PE=1 SV=1	1	2	7900.6	7657.1	6374.1	10169	7056	6865.4	9317.1	8448.9	8264.2	7109.1
Q9GZT6	Coiled-coil domain-containing protein 90B, mitochondrial	CCDC90B	sp|Q9GZT6|CC90B_HUMAN Coiled-coil domain-containing protein 90B, mitochondrial OS=Homo sapiens OX=9606 GN=CCDC90B PE=1 SV=2	1	12	118070	66296	115240	78779	108330	83495	114220	78410	108230	118680
Q7Z6B0	Coiled-coil domain-containing protein 91	CCDC91	sp|Q7Z6B0|CCD91_HUMAN Coiled-coil domain-containing protein 91 OS=Homo sapiens OX=9606 GN=CCDC91 PE=1 SV=2	1	13	160830	112030	159360	126830	149230	130200	156450	125030	147650	154880
Q53HC0	Coiled-coil domain-containing protein 92	CCDC92	sp|Q53HC0|CCD92_HUMAN Coiled-coil domain-containing protein 92 OS=Homo sapiens OX=9606 GN=CCDC92 PE=1 SV=2	1	10	78682	46450	76295	49862	72992	57628	70772	50796	71374	77346
Q567U6	Coiled-coil domain-containing protein 93	CCDC93	sp|Q567U6|CCD93_HUMAN Coiled-coil domain-containing protein 93 OS=Homo sapiens OX=9606 GN=CCDC93 PE=1 SV=2	1	18	139590	102960	131000	110660	127710	114840	136190	117940	119070	134160
P06307	Cholecystokinin;Cholecystokinin-58;Cholecystokinin-58 desnonopeptide;Cholecystokinin-39;Cholecystokinin-33;Cholecystokinin-25;Cholecystokinin-18;Cholecystokinin-12;Cholecystokinin-8;Cholecystokinin-7;Cholecystokinin-5	CCK	sp|P06307|CCKN_HUMAN Cholecystokinin OS=Homo sapiens OX=9606 GN=CCK PE=1 SV=1	1	2	29063	14692	25824	15792	24880	17981	25408	15075	24475	22633
Q9BSQ5	Cerebral cavernous malformations 2 protein	CCM2	sp|Q9BSQ5|CCM2_HUMAN Cerebral cavernous malformations 2 protein OS=Homo sapiens OX=9606 GN=CCM2 PE=1 SV=1	1	6	34666	24288	34028	26111	35161	30279	38304	26069	33039	41256
Q8ND76	Cyclin-Y	CCNY	sp|Q8ND76|CCNY_HUMAN Cyclin-Y OS=Homo sapiens OX=9606 GN=CCNY PE=1 SV=2	2	8	190700	110770	193840	116830	178480	130540	189340	123090	166710	194000
Q8N7R7	Cyclin-Y-like protein 1	CCNYL1	sp|Q8N7R7|CCYL1_HUMAN Cyclin-Y-like protein 1 OS=Homo sapiens OX=9606 GN=CCNYL1 PE=1 SV=2	1	2	24549	17422	25438	17441	24109	18635	25316	17861	23076	29559
Q9UK39	Nocturnin	CCRN4L	sp|Q9UK39|NOCT_HUMAN Nocturnin OS=Homo sapiens OX=9606 GN=NOCT PE=1 SV=2	1	4	3751	2857.6	3523.3	2363.4	2809.8	2503.4	3187.6	2535.8	2877.3	4132
O14618	Copper chaperone for superoxide dismutase	CCS	sp|O14618|CCS_HUMAN Copper chaperone for superoxide dismutase OS=Homo sapiens OX=9606 GN=CCS PE=1 SV=1	1	8	73888	55725	72492	57344	65028	61772	73298	61547	67208	73702
P78371	T-complex protein 1 subunit beta	CCT2	sp|P78371|TCPB_HUMAN T-complex protein 1 subunit beta OS=Homo sapiens OX=9606 GN=CCT2 PE=1 SV=4	1	35	573110	370040	558200	425530	536480	438110	557420	424580	527790	581510
P49368	T-complex protein 1 subunit gamma	CCT3	sp|P49368|TCPG_HUMAN T-complex protein 1 subunit gamma OS=Homo sapiens OX=9606 GN=CCT3 PE=1 SV=4	1	34	610320	418560	614560	480260	582740	496460	602550	462550	570090	622320
P50991	T-complex protein 1 subunit delta	CCT4	sp|P50991|TCPD_HUMAN T-complex protein 1 subunit delta OS=Homo sapiens OX=9606 GN=CCT4 PE=1 SV=4	1	28	612380	411110	572660	451220	543940	463720	560190	440490	535260	582510
P48643	T-complex protein 1 subunit epsilon	CCT5	sp|P48643|TCPE_HUMAN T-complex protein 1 subunit epsilon OS=Homo sapiens OX=9606 GN=CCT5 PE=1 SV=1	1	36	927680	597920	909880	645700	840870	680250	873230	674720	823810	896650
P40227	T-complex protein 1 subunit zeta	CCT6A	sp|P40227|TCPZ_HUMAN T-complex protein 1 subunit zeta OS=Homo sapiens OX=9606 GN=CCT6A PE=1 SV=3	2	26	767750	482740	748540	542940	705380	578320	727320	540080	676380	734540
Q99832	T-complex protein 1 subunit eta	CCT7	sp|Q99832|TCPH_HUMAN T-complex protein 1 subunit eta OS=Homo sapiens OX=9606 GN=CCT7 PE=1 SV=2	1	30	617000	405580	609700	440050	570610	460210	587980	451090	557500	594390
P50990	T-complex protein 1 subunit theta	CCT8	sp|P50990|TCPQ_HUMAN T-complex protein 1 subunit theta OS=Homo sapiens OX=9606 GN=CCT8 PE=1 SV=4	1	36	983260	643750	973940	718650	909530	730740	955400	710110	889200	957360
P86791;P86790	Vacuolar fusion protein CCZ1 homolog;Vacuolar fusion protein CCZ1 homolog B	CCZ1;CCZ1B	sp|P86791|CCZ1_HUMAN Vacuolar fusion protein CCZ1 homolog OS=Homo sapiens OX=9606 GN=CCZ1 PE=1 SV=1;sp|P86790|CCZ1B_HUMAN Vacuolar fusion protein CCZ1 homolog B OS=Homo sapiens OX=9606 GN=CCZ1B PE=1 SV=1	2	10	70802	49898	68470	51027	66551	54435	66853	57481	60666	68188
Q6YHK3	CD109 antigen	CD109	sp|Q6YHK3|CD109_HUMAN CD109 antigen OS=Homo sapiens OX=9606 GN=CD109 PE=1 SV=2	1	6	2542.4	1349.6	2069	2023.3	2734.5	2664.1	2431.9	2340.6	2318.3	2034.3
P48509	CD151 antigen	CD151	sp|P48509|CD151_HUMAN CD151 antigen OS=Homo sapiens OX=9606 GN=CD151 PE=1 SV=3	1	3	11663	7345.8	11538	10169	9631.4	9348	10117	9396.6	9504.2	11372
P41217	OX-2 membrane glycoprotein	CD200	sp|P41217|OX2G_HUMAN OX-2 membrane glycoprotein OS=Homo sapiens OX=9606 GN=CD200 PE=1 SV=4	1	5	89284	56185	82498	55870	79101	54671	78611	44961	73187	89266
P28907	ADP-ribosyl cyclase/cyclic ADP-ribose hydrolase 1	CD38	sp|P28907|CD38_HUMAN ADP-ribosyl cyclase/cyclic ADP-ribose hydrolase 1 OS=Homo sapiens OX=9606 GN=CD38 PE=1 SV=2	1	10	121820	108920	128770	132400	103730	124840	140690	154270	109050	131490
P16070	CD44 antigen	CD44	sp|P16070|CD44_HUMAN CD44 antigen OS=Homo sapiens OX=9606 GN=CD44 PE=1 SV=3	1	8	43272	38508	51843	61398	48376	66347	46982	59032	43771	45920
P15529	Membrane cofactor protein	CD46	sp|P15529|MCP_HUMAN Membrane cofactor protein OS=Homo sapiens OX=9606 GN=CD46 PE=1 SV=3	1	4	27282	18362	25363	15973	22253	18328	24574	18782	22511	27248
Q08722	Leukocyte surface antigen CD47	CD47	sp|Q08722|CD47_HUMAN Leukocyte surface antigen CD47 OS=Homo sapiens OX=9606 GN=CD47 PE=1 SV=1	1	6	545770	309910	521860	318300	474320	334740	520080	309390	455910	514870
P08174	Complement decay-accelerating factor	CD55	sp|P08174|DAF_HUMAN Complement decay-accelerating factor OS=Homo sapiens OX=9606 GN=CD55 PE=1 SV=4	1	7	54401	40531	56974	41341	51129	41933	57433	43501	48629	56215
P13987	CD59 glycoprotein	CD59	sp|P13987|CD59_HUMAN CD59 glycoprotein OS=Homo sapiens OX=9606 GN=CD59 PE=1 SV=1	1	4	192050	117510	159040	123220	143600	120640	152670	120080	138310	153470
P08962	CD63 antigen	CD63	sp|P08962|CD63_HUMAN CD63 antigen OS=Homo sapiens OX=9606 GN=CD63 PE=1 SV=2	1	2	38553	28653	37443	30844	33502	33096	38989	30032	35023	39065
P04233	HLA class II histocompatibility antigen gamma chain	CD74	sp|P04233|HG2A_HUMAN HLA class II histocompatibility antigen gamma chain OS=Homo sapiens OX=9606 GN=CD74 PE=1 SV=3	1	2	8370.9	5812.7	10145	6972.1	8610.7	7524	9354.3	6329.7	7844	10380
P60033	CD81 antigen	CD81	sp|P60033|CD81_HUMAN CD81 antigen OS=Homo sapiens OX=9606 GN=CD81 PE=1 SV=1	1	6	183470	164120	178240	161880	143890	163540	176500	186910	154280	175040
P27701	CD82 antigen	CD82	sp|P27701|CD82_HUMAN CD82 antigen OS=Homo sapiens OX=9606 GN=CD82 PE=1 SV=1	1	6	54069	62688	56592	69358	49852	62458	60483	73618	54856	60023
P21926	CD9 antigen	CD9	sp|P21926|CD9_HUMAN CD9 antigen OS=Homo sapiens OX=9606 GN=CD9 PE=1 SV=4	1	9	443710	559900	454550	571940	373100	469290	470460	581420	436910	433890
Q8TCZ2	CD99 antigen-like protein 2	CD99L2	sp|Q8TCZ2|C99L2_HUMAN CD99 antigen-like protein 2 OS=Homo sapiens OX=9606 GN=CD99L2 PE=1 SV=1	1	7	63589	42156	55250	42355	54273	46834	57398	48871	55450	66671
Q13042	Cell division cycle protein 16 homolog	CDC16	sp|Q13042|CDC16_HUMAN Cell division cycle protein 16 homolog OS=Homo sapiens OX=9606 GN=CDC16 PE=1 SV=2	1	3	13951	10259	14521	12124	15550	11816	14803	11519	14877	17252
Q9UJX2	Cell division cycle protein 23 homolog	CDC23	sp|Q9UJX2|CDC23_HUMAN Cell division cycle protein 23 homolog OS=Homo sapiens OX=9606 GN=CDC23 PE=1 SV=3	1	3	54644	37555	49118	40690	49842	44860	49120	37758	49124	57605
P30260	Cell division cycle protein 27 homolog	CDC27	sp|P30260|CDC27_HUMAN Cell division cycle protein 27 homolog OS=Homo sapiens OX=9606 GN=CDC27 PE=1 SV=2	1	2	3783.4	1714.7	2461.1	2630	3273.7	1785.8	2718.3	2609.7	3460	3388.8
P49427	Ubiquitin-conjugating enzyme E2 R1	CDC34	sp|P49427|UB2R1_HUMAN Ubiquitin-conjugating enzyme E2 R1 OS=Homo sapiens OX=9606 GN=CDC34 PE=1 SV=2	2	4	51316	37669	51421	39804	53254	41002	49008	40808	47181	52466
Q16543	Hsp90 co-chaperone Cdc37;Hsp90 co-chaperone Cdc37, N-terminally processed	CDC37	sp|Q16543|CDC37_HUMAN Hsp90 co-chaperone Cdc37 OS=Homo sapiens OX=9606 GN=CDC37 PE=1 SV=1	1	19	345430	239550	334840	263270	307600	253590	327860	240160	317840	308620
P60953	Cell division control protein 42 homolog	CDC42	sp|P60953|CDC42_HUMAN Cell division control protein 42 homolog OS=Homo sapiens OX=9606 GN=CDC42 PE=1 SV=2	2	8	413490	270370	390800	291200	344120	302540	363170	303930	319370	367350
Q5VT25	Serine/threonine-protein kinase MRCK alpha	CDC42BPA	sp|Q5VT25|MRCKA_HUMAN Serine/threonine-protein kinase MRCK alpha OS=Homo sapiens OX=9606 GN=CDC42BPA PE=1 SV=1	1	19	121870	83548	118420	93213	111120	96132	119280	99807	112780	125500
Q9Y5S2	Serine/threonine-protein kinase MRCK beta	CDC42BPB	sp|Q9Y5S2|MRCKB_HUMAN Serine/threonine-protein kinase MRCK beta OS=Homo sapiens OX=9606 GN=CDC42BPB PE=1 SV=2	2	47	668560	417370	661830	455840	624150	495650	641140	446480	610950	710510
Q00587	Cdc42 effector protein 1	CDC42EP1	sp|Q00587|BORG5_HUMAN Cdc42 effector protein 1 OS=Homo sapiens OX=9606 GN=CDC42EP1 PE=1 SV=1	1	10	108130	126780	109030	143380	103660	147620	124780	154450	109660	116830
Q9H3Q1	Cdc42 effector protein 4	CDC42EP4	sp|Q9H3Q1|BORG4_HUMAN Cdc42 effector protein 4 OS=Homo sapiens OX=9606 GN=CDC42EP4 PE=1 SV=1	1	5	11993	8474.3	9931.3	8816	11785	8926.4	10029	7989.4	10922	11424
Q99459	Cell division cycle 5-like protein	CDC5L	sp|Q99459|CDC5L_HUMAN Cell division cycle 5-like protein OS=Homo sapiens OX=9606 GN=CDC5L PE=1 SV=2	1	2	239.13	531.05	592.3	773.06	647.73	545.21	600.68	595.3	458.5	628.11
Q9Y6N8	Cadherin-10	CDH10	sp|Q9Y6N8|CAD10_HUMAN Cadherin-10 OS=Homo sapiens OX=9606 GN=CDH10 PE=1 SV=2	1	14	109700	63346	117960	64240	112190	75477	113150	60576	106110	132770
P55287	Cadherin-11	CDH11	sp|P55287|CAD11_HUMAN Cadherin-11 OS=Homo sapiens OX=9606 GN=CDH11 PE=2 SV=2	1	8	24705	14753	26420	18815	27757	21038	25497	19484	24087	27290
P55290	Cadherin-13	CDH13	sp|P55290|CAD13_HUMAN Cadherin-13 OS=Homo sapiens OX=9606 GN=CDH13 PE=1 SV=1	1	13	245460	135610	235870	152610	223900	159290	227170	131900	206680	229030
Q13634	Cadherin-18	CDH18	sp|Q13634|CAD18_HUMAN Cadherin-18 OS=Homo sapiens OX=9606 GN=CDH18 PE=2 SV=1	1	4	7927	4232.7	9198.5	5349.6	6587.4	6634.6	7563.4	6053.6	6456.3	8199.1
P19022	Cadherin-2	CDH2	sp|P19022|CADH2_HUMAN Cadherin-2 OS=Homo sapiens OX=9606 GN=CDH2 PE=1 SV=4	1	15	218960	133470	222500	162980	219100	175360	220720	154150	203880	239850
Q9HBT6	Cadherin-20	CDH20	sp|Q9HBT6|CAD20_HUMAN Cadherin-20 OS=Homo sapiens OX=9606 GN=CDH20 PE=2 SV=2	1	8	28041	24810	28812	28648	27806	25283	27235	27354	26740	30267
Q9UJ99	Cadherin-22	CDH22	sp|Q9UJ99|CAD22_HUMAN Cadherin-22 OS=Homo sapiens OX=9606 GN=CDH22 PE=2 SV=2	1	2	6871.1	5056	7992.1	5643.3	7639.2	5601.1	6804.9	6196.4	7698.1	8242.1
P55283	Cadherin-4	CDH4	sp|P55283|CADH4_HUMAN Cadherin-4 OS=Homo sapiens OX=9606 GN=CDH4 PE=2 SV=2	1	5	28214	23539	27061	26113	26847	23821	28789	22880	24094	29678
P55285	Cadherin-6	CDH6	sp|P55285|CADH6_HUMAN Cadherin-6 OS=Homo sapiens OX=9606 GN=CDH6 PE=1 SV=1	1	8	52498	38621	53002	38585	47200	45899	55698	42409	48028	54918
Q9ULB5	Cadherin-7	CDH7	sp|Q9ULB5|CADH7_HUMAN Cadherin-7 OS=Homo sapiens OX=9606 GN=CDH7 PE=2 SV=2	1	2	6748.6	4212.6	5359.4	4759.4	5359	5233.6	5010	3473.1	5891.9	5897.1
P55286	Cadherin-8	CDH8	sp|P55286|CADH8_HUMAN Cadherin-8 OS=Homo sapiens OX=9606 GN=CDH8 PE=2 SV=2	1	5	34091	20061	34726	19588	30760	21263	37766	19589	30481	35719
Q9ULB4	Cadherin-9	CDH9	sp|Q9ULB4|CADH9_HUMAN Cadherin-9 OS=Homo sapiens OX=9606 GN=CDH9 PE=2 SV=2	1	9	33922	17499	36347	18800	35146	22703	34237	19557	29545	41385
Q9H305	Cell death-inducing p53-target protein 1	CDIP1	sp|Q9H305|CDIP1_HUMAN Cell death-inducing p53-target protein 1 OS=Homo sapiens OX=9606 GN=CDIP1 PE=1 SV=1	1	3	114570	76742	101720	81631	100380	84162	107470	79300	98095	100680
O14735	CDP-diacylglycerol--inositol 3-phosphatidyltransferase	CDIPT	sp|O14735|CDIPT_HUMAN CDP-diacylglycerol--inositol 3-phosphatidyltransferase OS=Homo sapiens OX=9606 GN=CDIPT PE=1 SV=1	1	6	78997	59981	75905	56360	70216	61949	70765	55138	69216	79305
O94921	Cyclin-dependent kinase 14	CDK14	sp|O94921|CDK14_HUMAN Cyclin-dependent kinase 14 OS=Homo sapiens OX=9606 GN=CDK14 PE=1 SV=3	2	5	69285	53294	68846	60487	67875	58824	72332	50815	73116	78412
Q00536	Cyclin-dependent kinase 16	CDK16	sp|Q00536|CDK16_HUMAN Cyclin-dependent kinase 16 OS=Homo sapiens OX=9606 GN=CDK16 PE=1 SV=1	1	8	68280	46729	69099	47635	60536	52638	67596	46431	62229	68832
Q00537	Cyclin-dependent kinase 17	CDK17	sp|Q00537|CDK17_HUMAN Cyclin-dependent kinase 17 OS=Homo sapiens OX=9606 GN=CDK17 PE=1 SV=2	1	6	35838	23474	36644	28292	33859	30721	35928	27062	36739	40107
Q07002	Cyclin-dependent kinase 18	CDK18	sp|Q07002|CDK18_HUMAN Cyclin-dependent kinase 18 OS=Homo sapiens OX=9606 GN=CDK18 PE=1 SV=4	8	12	121060	97138	131150	115590	118290	118490	134880	119390	119130	137870
Q00535	Cyclin-dependent-like kinase 5	CDK5	sp|Q00535|CDK5_HUMAN Cyclin-dependent-like kinase 5 OS=Homo sapiens OX=9606 GN=CDK5 PE=1 SV=3	1	19	324450	182860	312580	199270	294720	220760	309000	196320	278370	330520
Q13319	Cyclin-dependent kinase 5 activator 2	CDK5R2	sp|Q13319|CD5R2_HUMAN Cyclin-dependent kinase 5 activator 2 OS=Homo sapiens OX=9606 GN=CDK5R2 PE=1 SV=1	1	3	1689.7	1065.6	2459.9	1634.3	1794.3	1168.3	1221.1	1611.5	1513.4	2324.5
Q96JB5	CDK5 regulatory subunit-associated protein 3	CDK5RAP3	sp|Q96JB5|CK5P3_HUMAN CDK5 regulatory subunit-associated protein 3 OS=Homo sapiens OX=9606 GN=CDK5RAP3 PE=1 SV=2	1	9	97843	79091	106240	97775	106280	97357	102640	90984	102190	121530
O76039	Cyclin-dependent kinase-like 5	CDKL5	sp|O76039|CDKL5_HUMAN Cyclin-dependent kinase-like 5 OS=Homo sapiens OX=9606 GN=CDKL5 PE=1 SV=2	7	14	125710	68652	121280	78596	114720	80577	118280	70942	107700	137100
P46527	Cyclin-dependent kinase inhibitor 1B	CDKN1B	sp|P46527|CDN1B_HUMAN Cyclin-dependent kinase inhibitor 1B OS=Homo sapiens OX=9606 GN=CDKN1B PE=1 SV=1	1	7	17536	12550	17550	12819	13954	12039	19511	14215	15127	15680
Q86X02	Cerebellar degeneration-related protein 2-like	CDR2L	sp|Q86X02|CDR2L_HUMAN Cerebellar degeneration-related protein 2-like OS=Homo sapiens OX=9606 GN=CDR2L PE=1 SV=2	1	2	7190.5	6884.4	9515.3	7661.2	6404.4	7776.7	7652.6	8345	6487.1	9094.6
Q92903	Phosphatidate cytidylyltransferase 1	CDS1	sp|Q92903|CDS1_HUMAN Phosphatidate cytidylyltransferase 1 OS=Homo sapiens OX=9606 GN=CDS1 PE=1 SV=2	1	4	51664	45972	52553	48110	48536	49847	54549	46899	48397	56145
O95674	Phosphatidate cytidylyltransferase 2	CDS2	sp|O95674|CDS2_HUMAN Phosphatidate cytidylyltransferase 2 OS=Homo sapiens OX=9606 GN=CDS2 PE=1 SV=1	1	7	119750	78955	110490	81058	111910	89545	108780	78958	104290	119440
Q15517	Corneodesmosin	CDSN	sp|Q15517|CDSN_HUMAN Corneodesmosin OS=Homo sapiens OX=9606 GN=CDSN PE=1 SV=3	1	3	18181	15884	15028	13425	16544	10941	17251	15696	9314.2	15009
Q9UKY7	Protein CDV3 homolog	CDV3	sp|Q9UKY7|CDV3_HUMAN Protein CDV3 homolog OS=Homo sapiens OX=9606 GN=CDV3 PE=1 SV=1	1	7	102690	63301	92885	61911	88343	67529	104170	67074	87882	91941
Q9BXW7	Cat eye syndrome critical region protein 5	CECR5	sp|Q9BXW7|HDHD5_HUMAN Haloacid dehalogenase-like hydrolase domain-containing 5 OS=Homo sapiens OX=9606 GN=HDHD5 PE=1 SV=1	1	5	98816	76839	96649	87834	87919	84493	105380	93225	83853	108190
Q9BXQ6	Cat eye syndrome critical region protein 6	CECR6	sp|Q9BXQ6|T121B_HUMAN Transmembrane protein 121B OS=Homo sapiens OX=9606 GN=TMEM121B PE=2 SV=1	1	3	23190	15071	21643	14023	21624	16138	22736	13500	19098	24923
O95319	CUGBP Elav-like family member 2	CELF2	sp|O95319|CELF2_HUMAN CUGBP Elav-like family member 2 OS=Homo sapiens OX=9606 GN=CELF2 PE=1 SV=1	2	8	99370	54261	84808	64144	80990	67336	85757	55934	76842	94176
Q9BZC1	CUGBP Elav-like family member 4	CELF4	sp|Q9BZC1|CELF4_HUMAN CUGBP Elav-like family member 4 OS=Homo sapiens OX=9606 GN=CELF4 PE=1 SV=1	1	3	41342	20722	35515	22122	35518	25156	34772	20684	34607	38660
Q9HCU4	Cadherin EGF LAG seven-pass G-type receptor 2	CELSR2	sp|Q9HCU4|CELR2_HUMAN Cadherin EGF LAG seven-pass G-type receptor 2 OS=Homo sapiens OX=9606 GN=CELSR2 PE=1 SV=1	1	13	27083	18595	25915	21194	25861	22158	26952	17821	26687	31349
Q8N111	Cell cycle exit and neuronal differentiation protein 1	CEND1	sp|Q8N111|CEND_HUMAN Cell cycle exit and neuronal differentiation protein 1 OS=Homo sapiens OX=9606 GN=CEND1 PE=1 SV=1	1	10	304400	218010	306120	237210	258410	228060	290640	209390	309900	289240
O94986	Centrosomal protein of 152 kDa	CEP152	sp|O94986|CE152_HUMAN Centrosomal protein of 152 kDa OS=Homo sapiens OX=9606 GN=CEP152 PE=1 SV=4	1	2	15587	10040	19754	14601	14708	15661	18917	13946	16955	16281
Q5SW79	Centrosomal protein of 170 kDa	CEP170	sp|Q5SW79|CE170_HUMAN Centrosomal protein of 170 kDa OS=Homo sapiens OX=9606 GN=CEP170 PE=1 SV=1	3	40	516720	352050	502830	375500	489020	397250	512750	379170	456860	562580
Q9Y4F5	Centrosomal protein of 170 kDa protein B	CEP170B	sp|Q9Y4F5|C170B_HUMAN Centrosomal protein of 170 kDa protein B OS=Homo sapiens OX=9606 GN=CEP170B PE=1 SV=4	1	49	420080	232540	397830	245920	395070	277130	412450	229580	381670	434010
Q9BYV8	Centrosomal protein of 41 kDa	CEP41	sp|Q9BYV8|CEP41_HUMAN Centrosomal protein of 41 kDa OS=Homo sapiens OX=9606 GN=CEP41 PE=1 SV=1	1	5	36384	22710	34280	27748	31016	29032	37395	28233	32510	33463
Q8IW35	Centrosomal protein of 97 kDa	CEP97	sp|Q8IW35|CEP97_HUMAN Centrosomal protein of 97 kDa OS=Homo sapiens OX=9606 GN=CEP97 PE=1 SV=1	1	7	19101	15358	24175	16228	22756	18275	21973	18932	19053	22694
Q9Y6K0	Choline/ethanolaminephosphotransferase 1	CEPT1	sp|Q9Y6K0|CEPT1_HUMAN Choline/ethanolaminephosphotransferase 1 OS=Homo sapiens OX=9606 GN=CEPT1 PE=1 SV=1	1	2	23406	17701	22100	19738	21600	20592	22059	20690	21589	25947
P27544	Ceramide synthase 1	CERS1	sp|P27544|CERS1_HUMAN Ceramide synthase 1 OS=Homo sapiens OX=9606 GN=CERS1 PE=1 SV=1	1	7	95992	73446	97628	89650	97624	100930	97710	90900	83610	105300
Q96G23	Ceramide synthase 2	CERS2	sp|Q96G23|CERS2_HUMAN Ceramide synthase 2 OS=Homo sapiens OX=9606 GN=CERS2 PE=1 SV=1	1	3	25137	34184	26878	36875	22162	35032	30035	41589	23373	28960
Q6ZMG9	Ceramide synthase 6	CERS6	sp|Q6ZMG9|CERS6_HUMAN Ceramide synthase 6 OS=Homo sapiens OX=9606 GN=CERS6 PE=1 SV=1	1	3	25343	14330	27718	16450	27648	17146	25767	13429	23301	29081
P41208	Centrin-2	CETN2	sp|P41208|CETN2_HUMAN Centrin-2 OS=Homo sapiens OX=9606 GN=CETN2 PE=1 SV=1	2	9	115300	57396	112310	65521	109450	77101	102040	65231	99153	114650
Q9Y6A4	Cilia- and flagella-associated protein 20	CFAP20	sp|Q9Y6A4|CFA20_HUMAN Cilia- and flagella-associated protein 20 OS=Homo sapiens OX=9606 GN=CFAP20 PE=1 SV=1	1	3	30047	24479	28686	25832	27314	26276	30006	22023	27515	29808
Q96G28	Cilia- and flagella-associated protein 36	CFAP36	sp|Q96G28|CFA36_HUMAN Cilia- and flagella-associated protein 36 OS=Homo sapiens OX=9606 GN=CFAP36 PE=1 SV=2	1	6	22244	14775	21066	17150	18893	17305	19992	15696	20395	22291
P00751	Complement factor B;Complement factor B Ba fragment;Complement factor B Bb fragment	CFB	sp|P00751|CFAB_HUMAN Complement factor B OS=Homo sapiens OX=9606 GN=CFB PE=1 SV=2	1	7	33642	25042	44106	35516	45032	39324	41517	30550	42282	42049
P08603	Complement factor H	CFH	sp|P08603|CFAH_HUMAN Complement factor H OS=Homo sapiens OX=9606 GN=CFH PE=1 SV=4	1	7	23910	17449	26930	21384	27887	25674	25607	19315	27924	24069
P23528	Cofilin-1	CFL1	sp|P23528|COF1_HUMAN Cofilin-1 OS=Homo sapiens OX=9606 GN=CFL1 PE=1 SV=3	1	15	1144100	810860	1060900	832980	937070	860950	1083000	902740	985790	1004800
Q9Y281	Cofilin-2	CFL2	sp|Q9Y281|COF2_HUMAN Cofilin-2 OS=Homo sapiens OX=9606 GN=CFL2 PE=1 SV=1	1	11	213880	200470	228800	226310	192730	220550	233640	268800	199880	207730
Q9Y6H1;Q5T1J5	Coiled-coil-helix-coiled-coil-helix domain-containing protein 2;Putative coiled-coil-helix-coiled-coil-helix domain-containing protein CHCHD2P9, mitochondrial	CHCHD2;CHCHD2P9	sp|Q9Y6H1|CHCH2_HUMAN Coiled-coil-helix-coiled-coil-helix domain-containing protein 2 OS=Homo sapiens OX=9606 GN=CHCHD2 PE=1 SV=1;sp|Q5T1J5|CHCH9_HUMAN Putative coiled-coil-helix-coiled-coil-helix domain-containing protein CHCHD2P9, mitochondrial OS=Homo s	2	3	25085	12876	20806	13138	22511	17964	18859	16020	18648	23384
Q9NX63	MICOS complex subunit MIC19	CHCHD3	sp|Q9NX63|MIC19_HUMAN MICOS complex subunit MIC19 OS=Homo sapiens OX=9606 GN=CHCHD3 PE=1 SV=1	1	17	475470	358600	445250	370190	423520	370890	455570	359100	396010	458130
Q8N4Q1	Mitochondrial intermembrane space import and assembly protein 40	CHCHD4	sp|Q8N4Q1|MIA40_HUMAN Mitochondrial intermembrane space import and assembly protein 40 OS=Homo sapiens OX=9606 GN=CHCHD4 PE=1 SV=1	1	5	74609	50823	69723	60387	71189	61259	71653	56051	63357	72264
Q9BRQ6	MICOS complex subunit MIC25	CHCHD6	sp|Q9BRQ6|MIC25_HUMAN MICOS complex subunit MIC25 OS=Homo sapiens OX=9606 GN=CHCHD6 PE=1 SV=1	1	12	224340	186710	205640	187970	198660	190600	218220	164820	192820	229760
Q8NE62	Choline dehydrogenase, mitochondrial	CHDH	sp|Q8NE62|CHDH_HUMAN Choline dehydrogenase, mitochondrial OS=Homo sapiens OX=9606 GN=CHDH PE=1 SV=2	1	15	225050	175510	196730	194600	186670	194580	214450	202420	179920	229300
P10645	Chromogranin-A;Vasostatin-1;Vasostatin-2;EA-92;ES-43;Pancreastatin;SS-18;WA-8;WE-14;LF-19;Catestatin;AL-11;GV-19;GR-44;ER-37;GE-25;Serpinin-RRG;Serpinin;p-Glu serpinin precursor	CHGA	sp|P10645|CMGA_HUMAN Chromogranin-A OS=Homo sapiens OX=9606 GN=CHGA PE=1 SV=7	1	5	23095	13897	17947	16518	18187	19085	22717	17948	16678	19818
P05060	Secretogranin-1;PE-11;GAWK peptide;CCB peptide	CHGB	sp|P05060|SCG1_HUMAN Secretogranin-1 OS=Homo sapiens OX=9606 GN=CHGB PE=1 SV=2	1	6	39609	20487	37681	23677	36689	26764	40103	23455	32892	40045
Q9BWS9	Chitinase domain-containing protein 1	CHID1	sp|Q9BWS9|CHID1_HUMAN Chitinase domain-containing protein 1 OS=Homo sapiens OX=9606 GN=CHID1 PE=1 SV=1	1	11	91888	59101	89570	70763	86186	69634	87598	62435	86857	89268
O00533	Neural cell adhesion molecule L1-like protein;Processed neural cell adhesion molecule L1-like protein	CHL1	sp|O00533|NCHL1_HUMAN Neural cell adhesion molecule L1-like protein OS=Homo sapiens OX=9606 GN=CHL1 PE=1 SV=4	1	21	340800	179160	318620	191260	297970	215460	323040	178870	298020	327650
P24386	Rab proteins geranylgeranyltransferase component A 1	CHM	sp|P24386|RAE1_HUMAN Rab proteins geranylgeranyltransferase component A 1 OS=Homo sapiens OX=9606 GN=CHM PE=1 SV=3	1	10	55448	37310	52001	39255	45624	40740	53404	39531	46752	51301
P26374	Rab proteins geranylgeranyltransferase component A 2	CHML	sp|P26374|RAE2_HUMAN Rab proteins geranylgeranyltransferase component A 2 OS=Homo sapiens OX=9606 GN=CHML PE=1 SV=2	1	5	26288	19400	25429	17155	24881	21088	24444	17460	24759	27945
Q9HD42	Charged multivesicular body protein 1a	CHMP1A	sp|Q9HD42|CHM1A_HUMAN Charged multivesicular body protein 1a OS=Homo sapiens OX=9606 GN=CHMP1A PE=1 SV=1	1	8	97641	66831	97572	68616	86309	68941	97274	66319	86509	90990
Q7LBR1	Charged multivesicular body protein 1b	CHMP1B	sp|Q7LBR1|CHM1B_HUMAN Charged multivesicular body protein 1b OS=Homo sapiens OX=9606 GN=CHMP1B PE=1 SV=1	1	5	111410	88413	109940	93188	100400	97490	115030	94162	100660	113760
O43633	Charged multivesicular body protein 2a	CHMP2A	sp|O43633|CHM2A_HUMAN Charged multivesicular body protein 2a OS=Homo sapiens OX=9606 GN=CHMP2A PE=1 SV=1	1	7	67656	48132	64504	49089	59848	51337	65977	51495	58849	63738
Q9UQN3	Charged multivesicular body protein 2b	CHMP2B	sp|Q9UQN3|CHM2B_HUMAN Charged multivesicular body protein 2b OS=Homo sapiens OX=9606 GN=CHMP2B PE=1 SV=1	1	7	109740	91715	106780	90429	97485	96430	113110	103660	102700	111590
Q9Y3E7	Charged multivesicular body protein 3	CHMP3	sp|Q9Y3E7|CHMP3_HUMAN Charged multivesicular body protein 3 OS=Homo sapiens OX=9606 GN=CHMP3 PE=1 SV=3	1	8	156720	92144	154560	94893	141980	108210	151380	96950	142940	155700
Q9BY43	Charged multivesicular body protein 4a	CHMP4A	sp|Q9BY43|CHM4A_HUMAN Charged multivesicular body protein 4a OS=Homo sapiens OX=9606 GN=CHMP4A PE=1 SV=3	1	7	83004	69246	79901	81023	78337	80426	80960	85914	77915	79233
Q9H444	Charged multivesicular body protein 4b	CHMP4B	sp|Q9H444|CHM4B_HUMAN Charged multivesicular body protein 4b OS=Homo sapiens OX=9606 GN=CHMP4B PE=1 SV=1	3	8	204100	141640	197680	145040	187720	161920	193180	147910	175560	197210
Q9NZZ3	Charged multivesicular body protein 5	CHMP5	sp|Q9NZZ3|CHMP5_HUMAN Charged multivesicular body protein 5 OS=Homo sapiens OX=9606 GN=CHMP5 PE=1 SV=1	1	6	97277	71852	86008	69663	83249	74451	88376	75220	82711	88472
Q96FZ7	Charged multivesicular body protein 6	CHMP6	sp|Q96FZ7|CHMP6_HUMAN Charged multivesicular body protein 6 OS=Homo sapiens OX=9606 GN=CHMP6 PE=1 SV=3	1	5	70524	48320	70891	53728	64309	59163	71465	58315	65150	74841
Q8WUX9	Charged multivesicular body protein 7	CHMP7	sp|Q8WUX9|CHMP7_HUMAN Charged multivesicular body protein 7 OS=Homo sapiens OX=9606 GN=CHMP7 PE=1 SV=1	1	11	68209	46111	67514	55377	66766	57616	66255	51576	62311	70616
P15882	N-chimaerin	CHN1	sp|P15882|CHIN_HUMAN N-chimaerin OS=Homo sapiens OX=9606 GN=CHN1 PE=1 SV=3	1	14	103810	70495	106250	74979	104090	84487	104240	74640	97858	115890
P52757	Beta-chimaerin	CHN2	sp|P52757|CHIO_HUMAN Beta-chimaerin OS=Homo sapiens OX=9606 GN=CHN2 PE=1 SV=2	1	7	60887	39105	59444	42688	55181	48365	60076	42994	57508	64693
Q9UHD1	Cysteine and histidine-rich domain-containing protein 1	CHORDC1	sp|Q9UHD1|CHRD1_HUMAN Cysteine and histidine-rich domain-containing protein 1 OS=Homo sapiens OX=9606 GN=CHORDC1 PE=1 SV=2	1	10	112580	76833	122160	90374	107170	95567	118940	94073	111450	110540
Q99653	Calcineurin B homologous protein 1	CHP1	sp|Q99653|CHP1_HUMAN Calcineurin B homologous protein 1 OS=Homo sapiens OX=9606 GN=CHP1 PE=1 SV=3	1	11	111480	77303	104770	81866	99088	86080	98575	82442	94047	101980
P11229	Muscarinic acetylcholine receptor M1	CHRM1	sp|P11229|ACM1_HUMAN Muscarinic acetylcholine receptor M1 OS=Homo sapiens OX=9606 GN=CHRM1 PE=1 SV=2	1	2	30110	14310	28960	15089	26579	16069	27505	13938	21754	31990
O15111	Inhibitor of nuclear factor kappa-B kinase subunit alpha	CHUK	sp|O15111|IKKA_HUMAN Inhibitor of nuclear factor kappa-B kinase subunit alpha OS=Homo sapiens OX=9606 GN=CHUK PE=1 SV=2	1	7	16727	10715	16755	11633	15392	13131	16097	12765	17325	17723
O76071	Probable cytosolic iron-sulfur protein assembly protein CIAO1	CIAO1	sp|O76071|CIAO1_HUMAN Probable cytosolic iron-sulfur protein assembly protein CIAO1 OS=Homo sapiens OX=9606 GN=CIAO1 PE=1 SV=1	1	5	48391	32429	42042	38282	44011	43783	46457	38051	41110	47384
Q6FI81	Anamorsin	CIAPIN1	sp|Q6FI81|CPIN1_HUMAN Anamorsin OS=Homo sapiens OX=9606 GN=CIAPIN1 PE=1 SV=2	1	10	175670	110780	171840	128330	153830	139830	166710	133070	151300	184890
Q99828	Calcium and integrin-binding protein 1	CIB1	sp|Q99828|CIB1_HUMAN Calcium and integrin-binding protein 1 OS=Homo sapiens OX=9606 GN=CIB1 PE=1 SV=4	1	7	45903	50024	44497	51520	38062	50115	46433	57666	36335	42164
Q14011	Cold-inducible RNA-binding protein	CIRBP	sp|Q14011|CIRBP_HUMAN Cold-inducible RNA-binding protein OS=Homo sapiens OX=9606 GN=CIRBP PE=1 SV=1	1	4	12375	8786.9	9861.9	9275.9	9240.2	8992.3	9039.2	7864.3	9974.5	12033
Q9NZ45	CDGSH iron-sulfur domain-containing protein 1	CISD1	sp|Q9NZ45|CISD1_HUMAN CDGSH iron-sulfur domain-containing protein 1 OS=Homo sapiens OX=9606 GN=CISD1 PE=1 SV=1	1	7	676280	436230	650640	455150	610620	515140	630590	466560	600860	655580
Q8N5K1	CDGSH iron-sulfur domain-containing protein 2	CISD2	sp|Q8N5K1|CISD2_HUMAN CDGSH iron-sulfur domain-containing protein 2 OS=Homo sapiens OX=9606 GN=CISD2 PE=1 SV=1	1	7	167490	108600	164950	120080	151500	135080	165940	121970	146280	171320
P0C7P0	CDGSH iron-sulfur domain-containing protein 3, mitochondrial	CISD3	sp|P0C7P0|CISD3_HUMAN CDGSH iron-sulfur domain-containing protein 3, mitochondrial OS=Homo sapiens OX=9606 GN=CISD3 PE=1 SV=1	1	4	116440	90109	102690	84079	86599	80667	108380	87574	91531	107250
O14578	Citron Rho-interacting kinase	CIT	sp|O14578|CTRO_HUMAN Citron Rho-interacting kinase OS=Homo sapiens OX=9606 GN=CIT PE=1 SV=2	1	65	827370	482240	827680	528950	778910	578770	816670	513360	736070	895810
Q07065	Cytoskeleton-associated protein 4	CKAP4	sp|Q07065|CKAP4_HUMAN Cytoskeleton-associated protein 4 OS=Homo sapiens OX=9606 GN=CKAP4 PE=1 SV=2	1	21	259400	164760	243660	175820	235970	195730	236220	178700	234060	238110
Q14008	Cytoskeleton-associated protein 5	CKAP5	sp|Q14008|CKAP5_HUMAN Cytoskeleton-associated protein 5 OS=Homo sapiens OX=9606 GN=CKAP5 PE=1 SV=3	1	71	979420	676330	974960	717570	904680	764940	966640	759580	860210	1080200
P12277	Creatine kinase B-type	CKB	sp|P12277|KCRB_HUMAN Creatine kinase B-type OS=Homo sapiens OX=9606 GN=CKB PE=1 SV=1	1	24	2133200	1738200	2234100	2039700	2166600	2082300	2176900	1896500	2051100	2439200
P06732	Creatine kinase M-type;Creatine kinase M-type, N-terminally processed	CKM	sp|P06732|KCRM_HUMAN Creatine kinase M-type OS=Homo sapiens OX=9606 GN=CKM PE=1 SV=2	1	2	3112.2	1691.4	2742.3	2459.8	3069.1	2313.9	3617.6	2049.6	2703.2	3814.3
P12532	Creatine kinase U-type, mitochondrial	CKMT1A	sp|P12532|KCRU_HUMAN Creatine kinase U-type, mitochondrial OS=Homo sapiens OX=9606 GN=CKMT1A PE=1 SV=1	2	21	862660	622650	824600	695980	767710	697340	846420	656340	751830	881250
Q7Z460	CLIP-associating protein 1	CLASP1	sp|Q7Z460|CLAP1_HUMAN CLIP-associating protein 1 OS=Homo sapiens OX=9606 GN=CLASP1 PE=1 SV=1	1	39	446000	312290	417270	324460	404180	345010	440640	328120	394290	466130
O75122	CLIP-associating protein 2	CLASP2	sp|O75122|CLAP2_HUMAN CLIP-associating protein 2 OS=Homo sapiens OX=9606 GN=CLASP2 PE=1 SV=3	1	47	830720	577310	824280	610890	770750	653090	832690	633580	734240	900310
Q96S66	Chloride channel CLIC-like protein 1	CLCC1	sp|Q96S66|CLCC1_HUMAN Chloride channel CLIC-like protein 1 OS=Homo sapiens OX=9606 GN=CLCC1 PE=1 SV=1	1	7	46600	37680	48566	39337	50790	42292	47944	39745	46289	50879
P51790	H(+)/Cl(-) exchange transporter 3	CLCN3	sp|P51790|CLCN3_HUMAN H(+)/Cl(-) exchange transporter 3 OS=Homo sapiens OX=9606 GN=CLCN3 PE=1 SV=2	1	9	213600	156960	198560	157340	193080	170500	201280	164860	173000	212460
P51793	H(+)/Cl(-) exchange transporter 4	CLCN4	sp|P51793|CLCN4_HUMAN H(+)/Cl(-) exchange transporter 4 OS=Homo sapiens OX=9606 GN=CLCN4 PE=1 SV=2	1	5	55019	31421	55807	35112	52029	38004	54587	36360	46086	55609
P51797	Chloride transport protein 6	CLCN6	sp|P51797|CLCN6_HUMAN Chloride transport protein 6 OS=Homo sapiens OX=9606 GN=CLCN6 PE=1 SV=2	1	12	66171	52189	67125	54179	61947	55919	68289	54123	61146	68920
P51798	H(+)/Cl(-) exchange transporter 7	CLCN7	sp|P51798|CLCN7_HUMAN H(+)/Cl(-) exchange transporter 7 OS=Homo sapiens OX=9606 GN=CLCN7 PE=1 SV=2	1	3	47085	38390	47923	36718	44118	40936	47621	39076	39219	49506
P51801	Chloride channel protein ClC-Kb	CLCNKB	sp|P51801|CLCKB_HUMAN Chloride channel protein ClC-Kb OS=Homo sapiens OX=9606 GN=CLCNKB PE=1 SV=3	1	2	50747	30213	44927	31620	46456	39308	45056	36214	46042	44714
P78369	Claudin-10	CLDN10	sp|P78369|CLD10_HUMAN Claudin-10 OS=Homo sapiens OX=9606 GN=CLDN10 PE=1 SV=2	1	4	24221	14451	23739	13906	21789	15620	19710	15881	20197	24955
O75508	Claudin-11	CLDN11	sp|O75508|CLD11_HUMAN Claudin-11 OS=Homo sapiens OX=9606 GN=CLDN11 PE=1 SV=2	1	6	633190	767860	695370	920370	555580	792050	741710	991150	640980	660980
P56749	Claudin-12	CLDN12	sp|P56749|CLD12_HUMAN Claudin-12 OS=Homo sapiens OX=9606 GN=CLDN12 PE=1 SV=1	1	2	25441	16232	26884	18637	23538	19552	26829	16680	24528	30874
Q9NY35	Claudin domain-containing protein 1	CLDND1	sp|Q9NY35|CLDN1_HUMAN Claudin domain-containing protein 1 OS=Homo sapiens OX=9606 GN=CLDND1 PE=1 SV=1	1	4	35713	37260	39186	45188	33757	46393	39999	46884	35591	36693
Q2KHT3	Protein CLEC16A	CLEC16A	sp|Q2KHT3|CL16A_HUMAN Protein CLEC16A OS=Homo sapiens OX=9606 GN=CLEC16A PE=1 SV=2	1	7	12350	11943	12906	13839	11583	13967	12232	16193	11530	14163
P0C7M8	C-type lectin domain family 2 member L	CLEC2L	sp|P0C7M8|CLC2L_HUMAN C-type lectin domain family 2 member L OS=Homo sapiens OX=9606 GN=CLEC2L PE=3 SV=1	1	12	102220	90620	99512	85119	85412	84261	99119	98412	84397	95315
O14967	Calmegin	CLGN	sp|O14967|CLGN_HUMAN Calmegin OS=Homo sapiens OX=9606 GN=CLGN PE=1 SV=1	1	4	29246	17712	29255	19854	26934	23931	28559	21584	25411	26882
O00299	Chloride intracellular channel protein 1	CLIC1	sp|O00299|CLIC1_HUMAN Chloride intracellular channel protein 1 OS=Homo sapiens OX=9606 GN=CLIC1 PE=1 SV=4	1	7	72170	43092	73912	51992	62452	53764	69309	51884	61839	62841
Q9Y696	Chloride intracellular channel protein 4	CLIC4	sp|Q9Y696|CLIC4_HUMAN Chloride intracellular channel protein 4 OS=Homo sapiens OX=9606 GN=CLIC4 PE=1 SV=4	1	12	126470	137630	133040	168930	121670	167400	142390	189720	132510	128030
Q14677	Clathrin interactor 1	CLINT1	sp|Q14677|EPN4_HUMAN Clathrin interactor 1 OS=Homo sapiens OX=9606 GN=CLINT1 PE=1 SV=1	2	11	201120	124750	194010	133040	190640	142900	189540	134150	172720	207380
P30622	CAP-Gly domain-containing linker protein 1	CLIP1	sp|P30622|CLIP1_HUMAN CAP-Gly domain-containing linker protein 1 OS=Homo sapiens OX=9606 GN=CLIP1 PE=1 SV=2	1	26	227890	152690	214700	168790	206640	183000	223210	168590	207880	228810
Q9UDT6	CAP-Gly domain-containing linker protein 2	CLIP2	sp|Q9UDT6|CLIP2_HUMAN CAP-Gly domain-containing linker protein 2 OS=Homo sapiens OX=9606 GN=CLIP2 PE=1 SV=1	1	45	600580	436750	580770	457530	547290	477210	598100	461390	533080	624540
Q96DZ5	CAP-Gly domain-containing linker protein 3	CLIP3	sp|Q96DZ5|CLIP3_HUMAN CAP-Gly domain-containing linker protein 3 OS=Homo sapiens OX=9606 GN=CLIP3 PE=1 SV=3	1	12	46063	33898	42591	31836	43897	36570	42783	33072	44581	45812
Q96JQ2	Calmin	CLMN	sp|Q96JQ2|CLMN_HUMAN Calmin OS=Homo sapiens OX=9606 GN=CLMN PE=1 SV=1	1	7	36583	32200	37319	41527	36303	38087	40776	39789	35448	38651
Q9UBY8	Protein CLN8	CLN8	sp|Q9UBY8|CLN8_HUMAN Protein CLN8 OS=Homo sapiens OX=9606 GN=CLN8 PE=1 SV=3	1	2	10965	13177	13271	13004	13241	14962	12652	12799	12248	13841
P54105	Methylosome subunit pICln	CLNS1A	sp|P54105|ICLN_HUMAN Methylosome subunit pICln OS=Homo sapiens OX=9606 GN=CLNS1A PE=1 SV=1	1	2	7169.8	7788	8750.4	9216.7	8778.6	9192.1	8983.8	7284.7	7632.7	8473.2
Q9H078	Caseinolytic peptidase B protein homolog	CLPB	sp|Q9H078|CLPB_HUMAN Caseinolytic peptidase B protein homolog OS=Homo sapiens OX=9606 GN=CLPB PE=1 SV=1	1	17	166840	122720	169020	129330	148080	131510	179490	136340	143530	177650
Q16740	ATP-dependent Clp protease proteolytic subunit, mitochondrial	CLPP	sp|Q16740|CLPP_HUMAN ATP-dependent Clp protease proteolytic subunit, mitochondrial OS=Homo sapiens OX=9606 GN=CLPP PE=1 SV=1	1	7	16054	13599	17197	12763	14306	14405	17963	13383	14842	16232
O96005	Cleft lip and palate transmembrane protein 1	CLPTM1	sp|O96005|CLPT1_HUMAN Cleft lip and palate transmembrane protein 1 OS=Homo sapiens OX=9606 GN=CLPTM1 PE=1 SV=1	1	14	105050	68738	102570	76757	105450	82509	101750	66380	98595	111310
O76031	ATP-dependent Clp protease ATP-binding subunit clpX-like, mitochondrial	CLPX	sp|O76031|CLPX_HUMAN ATP-dependent Clp protease ATP-binding subunit clpX-like, mitochondrial OS=Homo sapiens OX=9606 GN=CLPX PE=1 SV=2	1	7	5903.5	4124.2	5428.9	4364.7	4980.2	4617.1	5519.3	5024.4	5126.1	5450.4
O94985	Calsyntenin-1;Soluble Alc-alpha;CTF1-alpha	CLSTN1	sp|O94985|CSTN1_HUMAN Calsyntenin-1 OS=Homo sapiens OX=9606 GN=CLSTN1 PE=1 SV=1	1	19	273000	155780	243360	157660	232330	163410	239530	153670	219870	261490
Q9H4D0	Calsyntenin-2	CLSTN2	sp|Q9H4D0|CSTN2_HUMAN Calsyntenin-2 OS=Homo sapiens OX=9606 GN=CLSTN2 PE=1 SV=2	1	2	21437	14295	21786	14700	20456	17067	18452	16442	20606	23869
Q9BQT9	Calsyntenin-3	CLSTN3	sp|Q9BQT9|CSTN3_HUMAN Calsyntenin-3 OS=Homo sapiens OX=9606 GN=CLSTN3 PE=1 SV=1	1	7	108900	65164	99665	63149	99452	70143	95869	63945	93855	104450
P09496	Clathrin light chain A	CLTA	sp|P09496|CLCA_HUMAN Clathrin light chain A OS=Homo sapiens OX=9606 GN=CLTA PE=1 SV=1	1	10	491070	300990	453110	313940	429350	338730	449430	302630	414960	470760
P09497	Clathrin light chain B	CLTB	sp|P09497|CLCB_HUMAN Clathrin light chain B OS=Homo sapiens OX=9606 GN=CLTB PE=1 SV=1	1	13	433840	270240	410600	278750	393570	305990	411400	271630	367370	412650
Q00610	Clathrin heavy chain 1	CLTC	sp|Q00610|CLH1_HUMAN Clathrin heavy chain 1 OS=Homo sapiens OX=9606 GN=CLTC PE=1 SV=5	1	76	4358400	2821600	4133600	3054300	3919500	3211500	4010600	2865200	3828600	4352700
P10909	Clusterin;Clusterin beta chain;Clusterin alpha chain	CLU	sp|P10909|CLUS_HUMAN Clusterin OS=Homo sapiens OX=9606 GN=CLU PE=1 SV=1	1	13	278420	164770	271270	186220	267460	202330	268020	181830	260150	285900
O75153	Clustered mitochondria protein homolog	CLUH	sp|O75153|CLU_HUMAN Clustered mitochondria protein homolog OS=Homo sapiens OX=9606 GN=CLUH PE=1 SV=2	1	13	91660	66440	90648	71227	83239	73871	88925	67343	81527	91785
Q8IUQ0	Clavesin-1	CLVS1	sp|Q8IUQ0|CLVS1_HUMAN Clavesin-1 OS=Homo sapiens OX=9606 GN=CLVS1 PE=1 SV=1	1	6	22274	16515	22169	19686	24808	20613	24301	18030	21157	26202
Q5SYC1	Clavesin-2	CLVS2	sp|Q5SYC1|CLVS2_HUMAN Clavesin-2 OS=Homo sapiens OX=9606 GN=CLVS2 PE=1 SV=1	1	8	86266	55579	87340	61565	85971	63112	85326	58284	78480	93409
Q8N0X4	Citrate lyase subunit beta-like protein, mitochondrial	CLYBL	sp|Q8N0X4|CLYBL_HUMAN Citramalyl-CoA lyase, mitochondrial OS=Homo sapiens OX=9606 GN=CLYBL PE=1 SV=2	1	5	36558	26216	34263	27052	31233	28070	38137	30498	31715	35975
Q8NFW8	N-acylneuraminate cytidylyltransferase	CMAS	sp|Q8NFW8|NEUA_HUMAN N-acylneuraminate cytidylyltransferase OS=Homo sapiens OX=9606 GN=CMAS PE=1 SV=2	1	13	161680	80850	141890	88368	140580	101790	143600	88803	133290	162110
Q96DG6	Carboxymethylenebutenolidase homolog	CMBL	sp|Q96DG6|CMBL_HUMAN Carboxymethylenebutenolidase homolog OS=Homo sapiens OX=9606 GN=CMBL PE=1 SV=1	1	11	157270	107600	144620	113870	140920	126490	145880	110590	137530	134390
Q7Z7K0	COX assembly mitochondrial protein homolog	CMC1	sp|Q7Z7K0|COXM1_HUMAN COX assembly mitochondrial protein homolog OS=Homo sapiens OX=9606 GN=CMC1 PE=1 SV=1	1	5	78202	49816	65809	43662	57155	52048	67356	45569	58055	70258
Q9NRP2	COX assembly mitochondrial protein 2 homolog	CMC2	sp|Q9NRP2|COXM2_HUMAN COX assembly mitochondrial protein 2 homolog OS=Homo sapiens OX=9606 GN=CMC2 PE=1 SV=1	1	3	34656	24523	26478	24974	27659	26790	28312	22300	25301	26622
P30085	UMP-CMP kinase	CMPK1	sp|P30085|KCY_HUMAN UMP-CMP kinase OS=Homo sapiens OX=9606 GN=CMPK1 PE=1 SV=3	1	9	129510	100370	134620	104800	127130	122710	130740	112780	118500	137250
Q5EBM0	UMP-CMP kinase 2, mitochondrial	CMPK2	sp|Q5EBM0|CMPK2_HUMAN UMP-CMP kinase 2, mitochondrial OS=Homo sapiens OX=9606 GN=CMPK2 PE=1 SV=3	1	6	45825	29750	44363	32615	43962	34147	39257	32703	41907	46831
Q8IZR5	CKLF-like MARVEL transmembrane domain-containing protein 4	CMTM4	sp|Q8IZR5|CKLF4_HUMAN CKLF-like MARVEL transmembrane domain-containing protein 4 OS=Homo sapiens OX=9606 GN=CMTM4 PE=1 SV=1	1	2	8176.5	4866.5	8275.4	5362.9	8535.4	4916.9	9211.8	4637.3	6591.3	9273.2
Q96DZ9	CKLF-like MARVEL transmembrane domain-containing protein 5	CMTM5	sp|Q96DZ9|CKLF5_HUMAN CKLF-like MARVEL transmembrane domain-containing protein 5 OS=Homo sapiens OX=9606 GN=CMTM5 PE=1 SV=2	1	5	77244	78834	85679	87400	69220	85700	82613	105910	72454	71154
Q9NX76	CKLF-like MARVEL transmembrane domain-containing protein 6	CMTM6	sp|Q9NX76|CKLF6_HUMAN CKLF-like MARVEL transmembrane domain-containing protein 6 OS=Homo sapiens OX=9606 GN=CMTM6 PE=1 SV=1	1	3	13496	7425.2	14081	8929.5	13322	9442	12044	8025.2	12006	14248
P62633	Cellular nucleic acid-binding protein	CNBP	sp|P62633|CNBP_HUMAN Cellular nucleic acid-binding protein OS=Homo sapiens OX=9606 GN=CNBP PE=1 SV=1	1	2	25748	12120	20009	13240	17008	13600	18431	14294	17144	19794
Q96KN2	Beta-Ala-His dipeptidase	CNDP1	sp|Q96KN2|CNDP1_HUMAN Beta-Ala-His dipeptidase OS=Homo sapiens OX=9606 GN=CNDP1 PE=1 SV=4	1	9	38841	36211	44575	42359	37780	42431	40475	39791	41129	42595
Q96KP4	Cytosolic non-specific dipeptidase	CNDP2	sp|Q96KP4|CNDP2_HUMAN Cytosolic non-specific dipeptidase OS=Homo sapiens OX=9606 GN=CNDP2 PE=1 SV=2	1	25	598450	489700	578410	540570	536240	543670	591540	573110	549610	523510
Q8WXI2	Connector enhancer of kinase suppressor of ras 2	CNKSR2	sp|Q8WXI2|CNKR2_HUMAN Connector enhancer of kinase suppressor of ras 2 OS=Homo sapiens OX=9606 GN=CNKSR2 PE=1 SV=1	2	24	148160	88627	145870	102310	145910	107370	145820	95669	136380	162720
G9CGD6;Q8WWN9	Interactor protein for cytohesin exchange factors 1	CNKSR3;IPCEF1	sp|G9CGD6|CNIPF_HUMAN CNK3/IPCEF1 fusion protein OS=Homo sapiens OX=9606 GN=CNK3/IPCEF1 PE=1 SV=1;sp|Q8WWN9|ICEF1_HUMAN Interactor protein for cytohesin exchange factors 1 OS=Homo sapiens OX=9606 GN=IPCEF1 PE=1 SV=1	2	6	86868	57143	79851	58034	78123	63840	85091	60266	74485	78950
Q15417	Calponin-3	CNN3	sp|Q15417|CNN3_HUMAN Calponin-3 OS=Homo sapiens OX=9606 GN=CNN3 PE=1 SV=1	3	7	56314	35811	56947	45082	52751	50167	54830	47624	51385	50212
Q9NRU3	Metal transporter CNNM1	CNNM1	sp|Q9NRU3|CNNM1_HUMAN Metal transporter CNNM1 OS=Homo sapiens OX=9606 GN=CNNM1 PE=1 SV=3	1	15	164190	116520	161490	121570	148960	129510	158620	116900	146270	172500
Q9H8M5	Metal transporter CNNM2	CNNM2	sp|Q9H8M5|CNNM2_HUMAN Metal transporter CNNM2 OS=Homo sapiens OX=9606 GN=CNNM2 PE=1 SV=2	1	6	39309	24912	37517	29880	38261	31742	36877	27411	36070	41497
Q8NE01	Metal transporter CNNM3	CNNM3	sp|Q8NE01|CNNM3_HUMAN Metal transporter CNNM3 OS=Homo sapiens OX=9606 GN=CNNM3 PE=1 SV=1	1	6	46494	32257	45465	34440	43511	39119	45295	35239	42532	47779
Q6P4Q7	Metal transporter CNNM4	CNNM4	sp|Q6P4Q7|CNNM4_HUMAN Metal transporter CNNM4 OS=Homo sapiens OX=9606 GN=CNNM4 PE=1 SV=3	1	4	11293	10891	12501	9384.2	12726	11070	11988	8926.6	10053	13275
A5YKK6	CCR4-NOT transcription complex subunit 1	CNOT1	sp|A5YKK6|CNOT1_HUMAN CCR4-NOT transcription complex subunit 1 OS=Homo sapiens OX=9606 GN=CNOT1 PE=1 SV=2	1	23	105220	69840	105750	80096	101730	84139	106850	81545	99173	114410
Q9NZN8	CCR4-NOT transcription complex subunit 2	CNOT2	sp|Q9NZN8|CNOT2_HUMAN CCR4-NOT transcription complex subunit 2 OS=Homo sapiens OX=9606 GN=CNOT2 PE=1 SV=1	1	2	14323	9922.6	15142	11862	14158	12541	14789	12351	14223	16322
Q9UIV1	CCR4-NOT transcription complex subunit 7	CNOT7	sp|Q9UIV1|CNOT7_HUMAN CCR4-NOT transcription complex subunit 7 OS=Homo sapiens OX=9606 GN=CNOT7 PE=1 SV=3	1	3	12953	9460.8	14230	8401	11155	10274	12871	9461.3	10922	14782
P09543	2,3-cyclic-nucleotide 3-phosphodiesterase	CNP	sp|P09543|CN37_HUMAN 2,3-cyclic-nucleotide 3-phosphodiesterase OS=Homo sapiens OX=9606 GN=CNP PE=1 SV=2	5	48	4036000	5602400	4210300	6028800	3463000	5096500	4623200	6534100	3900200	4033900
Q9Y2B0	Protein canopy homolog 2	CNPY2	sp|Q9Y2B0|CNPY2_HUMAN Protein canopy homolog 2 OS=Homo sapiens OX=9606 GN=CNPY2 PE=1 SV=1	1	6	124930	85316	118740	92847	112600	95750	116590	94754	116310	114040
Q9BT09	Protein canopy homolog 3	CNPY3	sp|Q9BT09|CNPY3_HUMAN Protein canopy homolog 3 OS=Homo sapiens OX=9606 GN=CNPY3 PE=1 SV=1	1	4	24353	19173	27488	19697	23295	20630	26524	21284	22555	25879
Q96F85	CB1 cannabinoid receptor-interacting protein 1	CNRIP1	sp|Q96F85|CNRP1_HUMAN CB1 cannabinoid receptor-interacting protein 1 OS=Homo sapiens OX=9606 GN=CNRIP1 PE=1 SV=1	1	7	250950	139570	232100	149430	214470	155710	229850	135550	215220	205180
P26992	Ciliary neurotrophic factor receptor subunit alpha	CNTFR	sp|P26992|CNTFR_HUMAN Ciliary neurotrophic factor receptor subunit alpha OS=Homo sapiens OX=9606 GN=CNTFR PE=1 SV=2	1	9	78048	53531	70806	54054	66503	62190	70584	61176	61875	77159
Q12860	Contactin-1	CNTN1	sp|Q12860|CNTN1_HUMAN Contactin-1 OS=Homo sapiens OX=9606 GN=CNTN1 PE=1 SV=1	1	56	1884400	1246300	1832100	1338300	1763100	1430000	1836600	1226500	1690400	1906400
Q02246	Contactin-2	CNTN2	sp|Q02246|CNTN2_HUMAN Contactin-2 OS=Homo sapiens OX=9606 GN=CNTN2 PE=1 SV=1	1	33	467060	423330	438240	427000	404590	420560	461520	424750	406610	447070
Q9P232	Contactin-3	CNTN3	sp|Q9P232|CNTN3_HUMAN Contactin-3 OS=Homo sapiens OX=9606 GN=CNTN3 PE=1 SV=3	1	7	10669	6149.4	11242	5510.2	9845.2	7468.5	11885	5677	10283	11977
Q8IWV2	Contactin-4	CNTN4	sp|Q8IWV2|CNTN4_HUMAN Contactin-4 OS=Homo sapiens OX=9606 GN=CNTN4 PE=1 SV=1	1	13	104400	61091	105780	70052	108090	73693	104920	60860	95903	117080
O94779	Contactin-5	CNTN5	sp|O94779|CNTN5_HUMAN Contactin-5 OS=Homo sapiens OX=9606 GN=CNTN5 PE=1 SV=2	1	5	38588	26711	39518	28947	39342	33725	39266	28773	35928	45083
P78357	Contactin-associated protein 1	CNTNAP1	sp|P78357|CNTP1_HUMAN Contactin-associated protein 1 OS=Homo sapiens OX=9606 GN=CNTNAP1 PE=1 SV=1	1	52	1071100	841250	974820	855390	939510	871610	990510	843850	924530	996720
Q9UHC6	Contactin-associated protein-like 2	CNTNAP2	sp|Q9UHC6|CNTP2_HUMAN Contactin-associated protein-like 2 OS=Homo sapiens OX=9606 GN=CNTNAP2 PE=1 SV=1	1	38	598170	422150	534280	416870	505580	430730	551630	408070	488600	564160
Q9C0A0	Contactin-associated protein-like 4	CNTNAP4	sp|Q9C0A0|CNTP4_HUMAN Contactin-associated protein-like 4 OS=Homo sapiens OX=9606 GN=CNTNAP4 PE=1 SV=3	1	10	73624	50736	65164	52374	62300	56853	70428	50432	63807	72369
Q8WYK1	Contactin-associated protein-like 5	CNTNAP5	sp|Q8WYK1|CNTP5_HUMAN Contactin-associated protein-like 5 OS=Homo sapiens OX=9606 GN=CNTNAP5 PE=2 SV=1	1	14	149400	94313	135060	97277	135640	102880	135950	91125	122910	156480
Q7Z7A1	Centriolin	CNTRL	sp|Q7Z7A1|CNTRL_HUMAN Centriolin OS=Homo sapiens OX=9606 GN=CNTRL PE=1 SV=2	1	3	49968	33479	50078	34098	50951	39228	47198	37641	46368	50978
Q9GZY4	Cytochrome c oxidase assembly factor 1 homolog	COA1	sp|Q9GZY4|COA1_HUMAN Cytochrome c oxidase assembly factor 1 homolog OS=Homo sapiens OX=9606 GN=COA1 PE=1 SV=1	1	3	7079.1	4479.5	5807.1	4474	7235.5	5491.1	6678	4334	5815.7	7957.1
Q9Y2R0	Cytochrome c oxidase assembly factor 3 homolog, mitochondrial	COA3	sp|Q9Y2R0|COA3_HUMAN Cytochrome c oxidase assembly factor 3 homolog, mitochondrial OS=Homo sapiens OX=9606 GN=COA3 PE=1 SV=1	1	5	57018	32700	52626	29953	44540	35648	49032	28989	47778	45173
Q86WW8	Cytochrome c oxidase assembly factor 5	COA5	sp|Q86WW8|COA5_HUMAN Cytochrome c oxidase assembly factor 5 OS=Homo sapiens OX=9606 GN=COA5 PE=1 SV=1	1	2	23126	15606	19965	15309	20200	16851	20933	16908	19247	24747
Q5JTJ3	Cytochrome c oxidase assembly factor 6 homolog	COA6	sp|Q5JTJ3|COA6_HUMAN Cytochrome c oxidase assembly factor 6 homolog OS=Homo sapiens OX=9606 GN=COA6 PE=1 SV=1	1	4	66387	36370	52889	34205	47421	38922	52320	32821	45813	48047
Q96BR5	Cytochrome c oxidase assembly factor 7	COA7	sp|Q96BR5|COA7_HUMAN Cytochrome c oxidase assembly factor 7 OS=Homo sapiens OX=9606 GN=COA7 PE=1 SV=2	1	6	157540	93873	139710	96434	138690	110000	141910	99681	132810	146460
Q13057	Bifunctional coenzyme A synthase;Phosphopantetheine adenylyltransferase;Dephospho-CoA kinase	COASY	sp|Q13057|COASY_HUMAN Bifunctional coenzyme A synthase OS=Homo sapiens OX=9606 GN=COASY PE=1 SV=4	1	12	89338	65725	89243	83858	86124	82504	94188	74957	82135	98950
O75128	Protein cordon-bleu	COBL	sp|O75128|COBL_HUMAN Protein cordon-bleu OS=Homo sapiens OX=9606 GN=COBL PE=1 SV=2	1	5	55194	32821	58909	39994	56084	43106	59727	43502	52539	63460
Q8WTW3	Conserved oligomeric Golgi complex subunit 1	COG1	sp|Q8WTW3|COG1_HUMAN Conserved oligomeric Golgi complex subunit 1 OS=Homo sapiens OX=9606 GN=COG1 PE=1 SV=1	1	7	27866	21855	28815	24481	23957	25972	27422	24411	26162	30706
Q96JB2	Conserved oligomeric Golgi complex subunit 3	COG3	sp|Q96JB2|COG3_HUMAN Conserved oligomeric Golgi complex subunit 3 OS=Homo sapiens OX=9606 GN=COG3 PE=1 SV=3	1	4	2067.3	1185.5	3225.4	2969	2339.7	1728	2187	1506.9	2065.6	2993.3
Q9H9E3	Conserved oligomeric Golgi complex subunit 4	COG4	sp|Q9H9E3|COG4_HUMAN Conserved oligomeric Golgi complex subunit 4 OS=Homo sapiens OX=9606 GN=COG4 PE=1 SV=3	1	4	8383.5	6742.1	9742.4	10697	8644.2	9339.5	10120	9400.9	9852.8	10752
Q9UP83	Conserved oligomeric Golgi complex subunit 5	COG5	sp|Q9UP83|COG5_HUMAN Conserved oligomeric Golgi complex subunit 5 OS=Homo sapiens OX=9606 GN=COG5 PE=1 SV=3	1	6	10256	6374.1	9279.1	7095	8475.8	8247.8	8300	6521.2	8834.9	9732.3
Q9Y2V7	Conserved oligomeric Golgi complex subunit 6	COG6	sp|Q9Y2V7|COG6_HUMAN Conserved oligomeric Golgi complex subunit 6 OS=Homo sapiens OX=9606 GN=COG6 PE=1 SV=2	2	7	30552	20554	29402	22046	29243	26094	29427	22875	28690	31501
P83436	Conserved oligomeric Golgi complex subunit 7	COG7	sp|P83436|COG7_HUMAN Conserved oligomeric Golgi complex subunit 7 OS=Homo sapiens OX=9606 GN=COG7 PE=1 SV=1	1	4	41002	26062	37688	31842	40717	33171	38415	29221	39263	44315
Q96MW5	Conserved oligomeric Golgi complex subunit 8	COG8	sp|Q96MW5|COG8_HUMAN Conserved oligomeric Golgi complex subunit 8 OS=Homo sapiens OX=9606 GN=COG8 PE=1 SV=2	1	3	2568.4	1819.1	2217.1	2488.4	3119.4	2290.6	2986.8	2061.7	3015.8	3731.1
P39060	Collagen alpha-1(XVIII) chain;Endostatin	COL18A1	sp|P39060|COIA1_HUMAN Collagen alpha-1(XVIII) chain OS=Homo sapiens OX=9606 GN=COL18A1 PE=1 SV=5	1	3	15484	12985	12777	11672	14469	13133	12520	10161	13753	14922
Q9Y5P4	Collagen type IV alpha-3-binding protein	COL4A3BP	sp|Q9Y5P4|CERT_HUMAN Ceramide transfer protein OS=Homo sapiens OX=9606 GN=CERT1 PE=1 SV=1	1	8	46670	34721	47261	34343	41933	40758	48305	32612	43154	52097
Q8NBJ5	Procollagen galactosyltransferase 1	COLGALT1	sp|Q8NBJ5|GT251_HUMAN Procollagen galactosyltransferase 1 OS=Homo sapiens OX=9606 GN=COLGALT1 PE=1 SV=1	1	3	5925	4810.9	5768.7	4872.2	6088.3	4827.9	5272	5021.9	6035	6409.8
Q9Y6G5	COMM domain-containing protein 10	COMMD10	sp|Q9Y6G5|COMDA_HUMAN COMM domain-containing protein 10 OS=Homo sapiens OX=9606 GN=COMMD10 PE=1 SV=1	1	5	27063	20161	27171	22842	28421	26226	26761	22067	25212	29423
Q86X83	COMM domain-containing protein 2	COMMD2	sp|Q86X83|COMD2_HUMAN COMM domain-containing protein 2 OS=Homo sapiens OX=9606 GN=COMMD2 PE=1 SV=2	1	2	14617	10720	13111	12678	14021	11374	13216	11681	12579	14886
Q9UBI1	COMM domain-containing protein 3	COMMD3	sp|Q9UBI1|COMD3_HUMAN COMM domain-containing protein 3 OS=Homo sapiens OX=9606 GN=COMMD3 PE=1 SV=1	1	3	21505	16972	18930	19740	18952	20008	21014	17428	19961	21983
Q9H0A8	COMM domain-containing protein 4	COMMD4	sp|Q9H0A8|COMD4_HUMAN COMM domain-containing protein 4 OS=Homo sapiens OX=9606 GN=COMMD4 PE=1 SV=1	1	2	5351	3981	6186.3	5103.8	5128.6	5027.8	5478.3	4781.9	5274.6	6389.4
Q9GZQ3	COMM domain-containing protein 5	COMMD5	sp|Q9GZQ3|COMD5_HUMAN COMM domain-containing protein 5 OS=Homo sapiens OX=9606 GN=COMMD5 PE=1 SV=1	1	5	38629	32265	39511	33886	35833	37262	36613	32481	35759	36412
Q86VX2	COMM domain-containing protein 7	COMMD7	sp|Q86VX2|COMD7_HUMAN COMM domain-containing protein 7 OS=Homo sapiens OX=9606 GN=COMMD7 PE=1 SV=2	1	5	28238	19088	28872	23834	27454	25819	26798	24444	26045	28735
Q9NX08	COMM domain-containing protein 8	COMMD8	sp|Q9NX08|COMD8_HUMAN COMM domain-containing protein 8 OS=Homo sapiens OX=9606 GN=COMMD8 PE=1 SV=1	1	3	33908	20023	25755	25266	26343	30407	29526	25230	30033	26779
Q9P000	COMM domain-containing protein 9	COMMD9	sp|Q9P000|COMD9_HUMAN COMM domain-containing protein 9 OS=Homo sapiens OX=9606 GN=COMMD9 PE=1 SV=2	1	5	13864	10937	14271	12390	14386	13497	15156	11308	13671	14350
P21964	Catechol O-methyltransferase	COMT	sp|P21964|COMT_HUMAN Catechol O-methyltransferase OS=Homo sapiens OX=9606 GN=COMT PE=1 SV=2	1	12	88070	75653	88318	84722	75619	87561	84678	92139	73468	94192
Q86VU5	Catechol O-methyltransferase domain-containing protein 1	COMTD1	sp|Q86VU5|CMTD1_HUMAN Catechol O-methyltransferase domain-containing protein 1 OS=Homo sapiens OX=9606 GN=COMTD1 PE=1 SV=1	1	4	23628	19884	20685	22368	23770	25105	26376	17887	20147	26029
P53621	Coatomer subunit alpha;Xenin;Proxenin	COPA	sp|P53621|COPA_HUMAN Coatomer subunit alpha OS=Homo sapiens OX=9606 GN=COPA PE=1 SV=2	1	34	336640	247920	328360	286350	310240	289220	328080	276840	302040	352840
P53618	Coatomer subunit beta	COPB1	sp|P53618|COPB_HUMAN Coatomer subunit beta OS=Homo sapiens OX=9606 GN=COPB1 PE=1 SV=3	1	21	222020	148860	224110	169870	205650	175210	209250	169180	206140	235000
P35606	Coatomer subunit beta	COPB2	sp|P35606|COPB2_HUMAN Coatomer subunit beta OS=Homo sapiens OX=9606 GN=COPB2 PE=1 SV=2	1	31	343830	242220	350630	275200	334930	287190	337890	269970	314100	373610
O14579	Coatomer subunit epsilon	COPE	sp|O14579|COPE_HUMAN Coatomer subunit epsilon OS=Homo sapiens OX=9606 GN=COPE PE=1 SV=3	1	8	36770	24890	33376	29137	30828	31778	31888	30703	34216	39226
Q9Y678	Coatomer subunit gamma-1	COPG1	sp|Q9Y678|COPG1_HUMAN Coatomer subunit gamma-1 OS=Homo sapiens OX=9606 GN=COPG1 PE=1 SV=1	1	21	207170	139870	202800	165250	188560	174260	204630	162790	187440	219350
Q9UBF2	Coatomer subunit gamma-2	COPG2	sp|Q9UBF2|COPG2_HUMAN Coatomer subunit gamma-2 OS=Homo sapiens OX=9606 GN=COPG2 PE=1 SV=1	2	7	16779	15364	16014	16701	15974	16376	17933	14155	15888	18406
P61201	COP9 signalosome complex subunit 2	COPS2	sp|P61201|CSN2_HUMAN COP9 signalosome complex subunit 2 OS=Homo sapiens OX=9606 GN=COPS2 PE=1 SV=1	1	16	200110	139530	191710	150510	180620	170630	199940	155540	184030	195340
Q9UNS2	COP9 signalosome complex subunit 3	COPS3	sp|Q9UNS2|CSN3_HUMAN COP9 signalosome complex subunit 3 OS=Homo sapiens OX=9606 GN=COPS3 PE=1 SV=3	1	13	147870	108240	143980	113860	137200	117370	145230	116670	134850	141390
Q9BT78	COP9 signalosome complex subunit 4	COPS4	sp|Q9BT78|CSN4_HUMAN COP9 signalosome complex subunit 4 OS=Homo sapiens OX=9606 GN=COPS4 PE=1 SV=1	1	21	280330	212770	277810	227790	258130	227910	292170	219140	256660	276510
Q92905	COP9 signalosome complex subunit 5	COPS5	sp|Q92905|CSN5_HUMAN COP9 signalosome complex subunit 5 OS=Homo sapiens OX=9606 GN=COPS5 PE=1 SV=4	1	17	150970	105720	144980	109290	135990	117450	140480	112450	138850	143160
Q7L5N1	COP9 signalosome complex subunit 6	COPS6	sp|Q7L5N1|CSN6_HUMAN COP9 signalosome complex subunit 6 OS=Homo sapiens OX=9606 GN=COPS6 PE=1 SV=1	1	8	58769	38143	57196	41073	48844	41635	53161	39948	47542	51183
Q9UBW8	COP9 signalosome complex subunit 7a	COPS7A	sp|Q9UBW8|CSN7A_HUMAN COP9 signalosome complex subunit 7a OS=Homo sapiens OX=9606 GN=COPS7A PE=1 SV=1	1	9	51751	40228	49613	39822	42410	43487	51037	35720	46141	47543
Q99627	COP9 signalosome complex subunit 8	COPS8	sp|Q99627|CSN8_HUMAN COP9 signalosome complex subunit 8 OS=Homo sapiens OX=9606 GN=COPS8 PE=1 SV=1	1	4	30352	22260	28218	26166	28658	26334	31312	24474	29702	31254
P61923	Coatomer subunit zeta-1	COPZ1	sp|P61923|COPZ1_HUMAN Coatomer subunit zeta-1 OS=Homo sapiens OX=9606 GN=COPZ1 PE=1 SV=1	1	3	5103.8	3026.1	4396.4	3347.1	5213.7	4577.1	4485.8	4946.1	4777.8	5451.2
Q9H8M1	Coenzyme Q-binding protein COQ10 homolog B, mitochondrial	COQ10B	sp|Q9H8M1|CQ10B_HUMAN Coenzyme Q-binding protein COQ10 homolog B, mitochondrial OS=Homo sapiens OX=9606 GN=COQ10B PE=2 SV=1	1	6	68358	48539	61745	50913	59291	51932	60950	50453	59176	65175
Q9NZJ6	Ubiquinone biosynthesis O-methyltransferase, mitochondrial	COQ3	sp|Q9NZJ6|COQ3_HUMAN Ubiquinone biosynthesis O-methyltransferase, mitochondrial OS=Homo sapiens OX=9606 GN=COQ3 PE=1 SV=3	1	7	53698	38064	52874	47481	52729	51431	56120	47090	50699	60721
Q5HYK3	2-methoxy-6-polyprenyl-1,4-benzoquinol methylase, mitochondrial	COQ5	sp|Q5HYK3|COQ5_HUMAN 2-methoxy-6-polyprenyl-1,4-benzoquinol methylase, mitochondrial OS=Homo sapiens OX=9606 GN=COQ5 PE=1 SV=2	1	11	105640	78243	101000	84445	93953	82445	98552	79687	94679	100570
Q9Y2Z9	Ubiquinone biosynthesis monooxygenase COQ6, mitochondrial	COQ6	sp|Q9Y2Z9|COQ6_HUMAN Ubiquinone biosynthesis monooxygenase COQ6, mitochondrial OS=Homo sapiens OX=9606 GN=COQ6 PE=1 SV=2	1	8	161060	128250	160270	136430	152070	143760	165220	130790	143260	171190
Q99807	5-demethoxyubiquinone hydroxylase, mitochondrial	COQ7	sp|Q99807|COQ7_HUMAN 5-demethoxyubiquinone hydroxylase, mitochondrial OS=Homo sapiens OX=9606 GN=COQ7 PE=1 SV=3	1	8	111260	85031	103510	78700	85668	81915	96780	81263	88176	99962
O75208	Ubiquinone biosynthesis protein COQ9, mitochondrial	COQ9	sp|O75208|COQ9_HUMAN Ubiquinone biosynthesis protein COQ9, mitochondrial OS=Homo sapiens OX=9606 GN=COQ9 PE=1 SV=1	1	8	120670	85626	113220	93355	108010	93421	125470	93367	104160	119570
P31146	Coronin-1A	CORO1A	sp|P31146|COR1A_HUMAN Coronin-1A OS=Homo sapiens OX=9606 GN=CORO1A PE=1 SV=4	1	18	548410	300200	502680	301720	455610	321620	520630	300300	454650	510860
Q9BR76	Coronin-1B	CORO1B	sp|Q9BR76|COR1B_HUMAN Coronin-1B OS=Homo sapiens OX=9606 GN=CORO1B PE=1 SV=1	1	14	145890	112480	147940	122040	130050	129660	150010	134200	135240	146240
Q9ULV4	Coronin-1C	CORO1C	sp|Q9ULV4|COR1C_HUMAN Coronin-1C OS=Homo sapiens OX=9606 GN=CORO1C PE=1 SV=1	1	20	315180	219630	304540	241610	270360	244530	320580	253410	280550	310270
Q92828	Coronin-2A	CORO2A	sp|Q92828|COR2A_HUMAN Coronin-2A OS=Homo sapiens OX=9606 GN=CORO2A PE=1 SV=2	1	6	46989	31068	48062	31592	44760	34989	44360	30306	46339	42927
Q9UQ03	Coronin-2B	CORO2B	sp|Q9UQ03|COR2B_HUMAN Coronin-2B OS=Homo sapiens OX=9606 GN=CORO2B PE=1 SV=4	1	23	369630	265860	357450	286770	333080	310350	351470	287130	321100	367560
P57737	Coronin-7	CORO7	sp|P57737|CORO7_HUMAN Coronin-7 OS=Homo sapiens OX=9606 GN=CORO7 PE=1 SV=2	1	15	96077	78670	101240	93327	97984	94579	105100	93410	97378	116610
Q14019	Coactosin-like protein	COTL1	sp|Q14019|COTL1_HUMAN Coactosin-like protein OS=Homo sapiens OX=9606 GN=COTL1 PE=1 SV=3	1	9	170840	131310	163190	146970	147520	151170	163370	154990	154900	133580
Q96I36	Cytochrome c oxidase assembly protein COX14	COX14	sp|Q96I36|COX14_HUMAN Cytochrome c oxidase assembly protein COX14 OS=Homo sapiens OX=9606 GN=COX14 PE=1 SV=1	1	3	36685	24887	35590	21934	29135	25246	32570	23745	31380	29096
Q7KZN9	Cytochrome c oxidase assembly protein COX15 homolog	COX15	sp|Q7KZN9|COX15_HUMAN Cytochrome c oxidase assembly protein COX15 homolog OS=Homo sapiens OX=9606 GN=COX15 PE=1 SV=1	1	7	65984	43247	68067	57102	71085	67114	67260	48006	65064	67632
Q8N8Q8	Mitochondrial inner membrane protein COX18	COX18	sp|Q8N8Q8|COX18_HUMAN Cytochrome c oxidase assembly protein COX18, mitochondrial OS=Homo sapiens OX=9606 GN=COX18 PE=1 SV=1	1	2	8708	6425.2	8299.7	7356.7	9182.2	7584.7	9389.8	7748.1	6915.8	8847.7
Q5RI15	Cytochrome c oxidase protein 20 homolog	COX20	sp|Q5RI15|COX20_HUMAN Cytochrome c oxidase assembly protein COX20, mitochondrial OS=Homo sapiens OX=9606 GN=COX20 PE=1 SV=2	1	3	10277	7846.2	10349	7455.4	10244	9410	9741.9	7876.1	7419	10792
P13073	Cytochrome c oxidase subunit 4 isoform 1, mitochondrial	COX4I1	sp|P13073|COX41_HUMAN Cytochrome c oxidase subunit 4 isoform 1, mitochondrial OS=Homo sapiens OX=9606 GN=COX4I1 PE=1 SV=1	1	12	867360	729450	822710	761750	780780	767130	878000	740650	747150	905560
P20674	Cytochrome c oxidase subunit 5A, mitochondrial	COX5A	sp|P20674|COX5A_HUMAN Cytochrome c oxidase subunit 5A, mitochondrial OS=Homo sapiens OX=9606 GN=COX5A PE=1 SV=2	1	9	296020	208880	262450	205310	230570	249070	255440	208630	200380	249130
P10606	Cytochrome c oxidase subunit 5B, mitochondrial	COX5B	sp|P10606|COX5B_HUMAN Cytochrome c oxidase subunit 5B, mitochondrial OS=Homo sapiens OX=9606 GN=COX5B PE=1 SV=2	1	9	330860	238410	288320	245680	252590	271300	295010	233700	234750	268330
P14854	Cytochrome c oxidase subunit 6B1	COX6B1	sp|P14854|CX6B1_HUMAN Cytochrome c oxidase subunit 6B1 OS=Homo sapiens OX=9606 GN=COX6B1 PE=1 SV=2	1	8	341640	234040	295960	259040	271140	266410	318490	238250	265640	286470
P09669	Cytochrome c oxidase subunit 6C	COX6C	sp|P09669|COX6C_HUMAN Cytochrome c oxidase subunit 6C OS=Homo sapiens OX=9606 GN=COX6C PE=1 SV=2	1	11	490940	370110	459910	384050	423240	386800	488840	369930	400650	496670
P24310	Cytochrome c oxidase subunit 7A1, mitochondrial	COX7A1	sp|P24310|CX7A1_HUMAN Cytochrome c oxidase subunit 7A1, mitochondrial OS=Homo sapiens OX=9606 GN=COX7A1 PE=1 SV=2	1	2	8543.3	6503.9	7536.8	7447.2	5186.2	8409.7	6190	7197.9	5881.2	5003.4
P14406	Cytochrome c oxidase subunit 7A2, mitochondrial	COX7A2	sp|P14406|CX7A2_HUMAN Cytochrome c oxidase subunit 7A2, mitochondrial OS=Homo sapiens OX=9606 GN=COX7A2 PE=1 SV=1	1	2	49393	35431	46883	37082	42429	48688	44872	38055	40405	46734
O14548	Cytochrome c oxidase subunit 7A-related protein, mitochondrial	COX7A2L	sp|O14548|COX7R_HUMAN Cytochrome c oxidase subunit 7A-related protein, mitochondrial OS=Homo sapiens OX=9606 GN=COX7A2L PE=1 SV=2	1	6	277840	201870	257010	207210	228630	214720	253330	200620	222350	264610
P24311	Cytochrome c oxidase subunit 7B, mitochondrial	COX7B	sp|P24311|COX7B_HUMAN Cytochrome c oxidase subunit 7B, mitochondrial OS=Homo sapiens OX=9606 GN=COX7B PE=1 SV=2	1	2	63365	43773	55621	45691	50200	49172	57450	45734	45652	57943
P15954	Cytochrome c oxidase subunit 7C, mitochondrial	COX7C	sp|P15954|COX7C_HUMAN Cytochrome c oxidase subunit 7C, mitochondrial OS=Homo sapiens OX=9606 GN=COX7C PE=1 SV=1	1	3	122290	80534	99931	79484	87190	97500	108040	74366	89492	93460
P00450	Ceruloplasmin	CP	sp|P00450|CERU_HUMAN Ceruloplasmin OS=Homo sapiens OX=9606 GN=CP PE=1 SV=1	1	10	48884	45183	52342	54949	60639	64420	51812	50352	56843	46536
O75976	Carboxypeptidase D	CPD	sp|O75976|CBPD_HUMAN Carboxypeptidase D OS=Homo sapiens OX=9606 GN=CPD PE=1 SV=2	1	6	44359	27661	40186	32353	39856	33084	43814	29899	40858	44054
P16870	Carboxypeptidase E	CPE	sp|P16870|CBPE_HUMAN Carboxypeptidase E OS=Homo sapiens OX=9606 GN=CPE PE=1 SV=1	1	19	315810	176720	307760	201980	293410	218840	297130	193180	274890	318010
Q8NE35	Cytoplasmic polyadenylation element-binding protein 3	CPEB3	sp|Q8NE35|CPEB3_HUMAN Cytoplasmic polyadenylation element-binding protein 3 OS=Homo sapiens OX=9606 GN=CPEB3 PE=1 SV=2	1	4	92005	50996	88883	56383	81753	65130	90398	58206	83365	95645
O14810	Complexin-1	CPLX1	sp|O14810|CPLX1_HUMAN Complexin-1 OS=Homo sapiens OX=9606 GN=CPLX1 PE=1 SV=1	1	6	181350	135840	174200	133420	152270	146380	167140	150610	162160	159830
Q6PUV4	Complexin-2	CPLX2	sp|Q6PUV4|CPLX2_HUMAN Complexin-2 OS=Homo sapiens OX=9606 GN=CPLX2 PE=1 SV=2	1	7	462440	286750	417390	266580	370710	287170	428760	286190	378820	400330
Q8WVH0	Complexin-3	CPLX3	sp|Q8WVH0|CPLX3_HUMAN Complexin-3 OS=Homo sapiens OX=9606 GN=CPLX3 PE=2 SV=1	1	2	32336	21305	27534	18867	27037	19086	32146	17619	26796	40439
P14384	Carboxypeptidase M	CPM	sp|P14384|CBPM_HUMAN Carboxypeptidase M OS=Homo sapiens OX=9606 GN=CPM PE=1 SV=2	1	10	46177	50921	52809	55016	49616	54250	57465	64972	48032	52858
Q99829	Copine-1	CPNE1	sp|Q99829|CPNE1_HUMAN Copine-1 OS=Homo sapiens OX=9606 GN=CPNE1 PE=1 SV=1	1	9	149700	102680	130660	100430	116560	108350	125760	101050	118000	112860
Q96FN4	Copine-2	CPNE2	sp|Q96FN4|CPNE2_HUMAN Copine-2 OS=Homo sapiens OX=9606 GN=CPNE2 PE=1 SV=3	1	12	84091	84370	91334	95241	82812	95993	98593	101880	88768	96197
O75131	Copine-3	CPNE3	sp|O75131|CPNE3_HUMAN Copine-3 OS=Homo sapiens OX=9606 GN=CPNE3 PE=1 SV=1	1	20	175030	142010	181020	170110	166290	177450	182380	172520	164610	186130
Q96A23	Copine-4	CPNE4	sp|Q96A23|CPNE4_HUMAN Copine-4 OS=Homo sapiens OX=9606 GN=CPNE4 PE=1 SV=1	1	16	142460	82389	142720	87931	138830	99991	146840	84014	122880	154300
Q9HCH3	Copine-5	CPNE5	sp|Q9HCH3|CPNE5_HUMAN Copine-5 OS=Homo sapiens OX=9606 GN=CPNE5 PE=1 SV=2	1	17	393780	214470	369430	225400	368070	247600	339740	210270	339100	370240
O95741	Copine-6	CPNE6	sp|O95741|CPNE6_HUMAN Copine-6 OS=Homo sapiens OX=9606 GN=CPNE6 PE=1 SV=3	1	26	489850	288240	471590	350860	456460	371790	457300	316510	423200	498780
Q9UBL6	Copine-7	CPNE7	sp|Q9UBL6|CPNE7_HUMAN Copine-7 OS=Homo sapiens OX=9606 GN=CPNE7 PE=1 SV=1	1	11	61038	38969	53974	34271	57152	37834	58065	36064	54305	60953
Q86YQ8	Copine-8	CPNE8	sp|Q86YQ8|CPNE8_HUMAN Copine-8 OS=Homo sapiens OX=9606 GN=CPNE8 PE=1 SV=2	1	7	75812	37103	76505	44317	72523	46538	76072	38895	69747	79339
Q8IYJ1	Copine-9	CPNE9	sp|Q8IYJ1|CPNE9_HUMAN Copine-9 OS=Homo sapiens OX=9606 GN=CPNE9 PE=1 SV=3	1	7	58612	41975	54491	44557	54028	47244	56279	45662	55652	55967
P36551	Oxygen-dependent coproporphyrinogen-III oxidase, mitochondrial	CPOX	sp|P36551|HEM6_HUMAN Oxygen-dependent coproporphyrinogen-III oxidase, mitochondrial OS=Homo sapiens OX=9606 GN=CPOX PE=1 SV=3	1	7	63996	53801	62327	53581	59491	54941	59338	51120	61512	62852
Q9BRF8	Serine/threonine-protein phosphatase CPPED1	CPPED1	sp|Q9BRF8|CPPED_HUMAN Serine/threonine-protein phosphatase CPPED1 OS=Homo sapiens OX=9606 GN=CPPED1 PE=1 SV=3	1	11	86663	82905	79508	80831	75408	82414	79649	83239	75075	73112
Q9Y646	Carboxypeptidase Q	CPQ	sp|Q9Y646|CBPQ_HUMAN Carboxypeptidase Q OS=Homo sapiens OX=9606 GN=CPQ PE=1 SV=1	1	5	14642	12400	14521	15252	14421	17394	12934	17268	12987	15800
Q8N684	Cleavage and polyadenylation specificity factor subunit 7	CPSF7	sp|Q8N684|CPSF7_HUMAN Cleavage and polyadenylation specificity factor subunit 7 OS=Homo sapiens OX=9606 GN=CPSF7 PE=1 SV=1	1	3	21587	13968	18704	16473	21049	16327	19393	15817	18700	19473
P50416	Carnitine O-palmitoyltransferase 1, liver isoform	CPT1A	sp|P50416|CPT1A_HUMAN Carnitine O-palmitoyltransferase 1, liver isoform OS=Homo sapiens OX=9606 GN=CPT1A PE=1 SV=2	1	21	206730	176590	216210	209620	208390	217640	217880	198180	196050	254950
Q8TCG5	Carnitine O-palmitoyltransferase 1, brain isoform	CPT1C	sp|Q8TCG5|CPT1C_HUMAN Carnitine O-palmitoyltransferase 1, brain isoform OS=Homo sapiens OX=9606 GN=CPT1C PE=1 SV=1	1	9	64115	43846	66053	45107	56238	47476	63346	39428	56528	68296
P23786	Carnitine O-palmitoyltransferase 2, mitochondrial	CPT2	sp|P23786|CPT2_HUMAN Carnitine O-palmitoyltransferase 2, mitochondrial OS=Homo sapiens OX=9606 GN=CPT2 PE=1 SV=2	1	23	331550	244800	311960	265360	292070	269730	320600	285910	289890	306990
Q9H3G5	Probable serine carboxypeptidase CPVL	CPVL	sp|Q9H3G5|CPVL_HUMAN Probable serine carboxypeptidase CPVL OS=Homo sapiens OX=9606 GN=CPVL PE=1 SV=2	1	2	18146	15515	17988	23151	19992	22800	16926	19577	16366	19087
P29762	Cellular retinoic acid-binding protein 1	CRABP1	sp|P29762|RABP1_HUMAN Cellular retinoic acid-binding protein 1 OS=Homo sapiens OX=9606 GN=CRABP1 PE=1 SV=2	2	6	123970	94518	113460	124880	108520	114540	107300	147600	103610	105670
P43155	Carnitine O-acetyltransferase	CRAT	sp|P43155|CACP_HUMAN Carnitine O-acetyltransferase OS=Homo sapiens OX=9606 GN=CRAT PE=1 SV=5	1	23	277340	199080	264810	210300	236690	207300	271990	210220	248310	267050
Q96SW2	Protein cereblon	CRBN	sp|Q96SW2|CRBN_HUMAN Protein cereblon OS=Homo sapiens OX=9606 GN=CRBN PE=1 SV=1	1	12	100040	69400	89542	71999	86579	79410	89873	69825	90024	93947
Q96HD1	Cysteine-rich with EGF-like domain protein 1	CRELD1	sp|Q96HD1|CREL1_HUMAN Protein disulfide isomerase CRELD1 OS=Homo sapiens OX=9606 GN=CRELD1 PE=1 SV=3	1	6	68286	38149	65203	42683	62146	45943	64770	43401	59476	63105
Q6UXH1	Cysteine-rich with EGF-like domain protein 2	CRELD2	sp|Q6UXH1|CREL2_HUMAN Protein disulfide isomerase CRELD2 OS=Homo sapiens OX=9606 GN=CRELD2 PE=1 SV=1	1	2	16640	12107	15487	13320	14848	14448	15151	14064	14957	15596
P24387	Corticotropin-releasing factor-binding protein	CRHBP	sp|P24387|CRHBP_HUMAN Corticotropin-releasing factor-binding protein OS=Homo sapiens OX=9606 GN=CRHBP PE=1 SV=2	1	3	9574.4	6276	9543.3	7080	10109	7486	9240.1	6233.5	7146.7	9158.9
P52943	Cysteine-rich protein 2	CRIP2	sp|P52943|CRIP2_HUMAN Cysteine-rich protein 2 OS=Homo sapiens OX=9606 GN=CRIP2 PE=1 SV=1	1	6	151200	66611	139220	64407	133230	65026	144430	65856	127340	132960
P46108	Adapter molecule crk	CRK	sp|P46108|CRK_HUMAN Adapter molecule crk OS=Homo sapiens OX=9606 GN=CRK PE=1 SV=2	1	17	149840	113990	150030	125610	130850	122420	152350	126140	141640	144570
P46109	Crk-like protein	CRKL	sp|P46109|CRKL_HUMAN Crk-like protein OS=Homo sapiens OX=9606 GN=CRKL PE=1 SV=1	1	15	167870	121060	166180	143100	162000	154570	172070	137390	158640	167240
Q14194	Dihydropyrimidinase-related protein 1	CRMP1	sp|Q14194|DPYL1_HUMAN Dihydropyrimidinase-related protein 1 OS=Homo sapiens OX=9606 GN=CRMP1 PE=1 SV=1	1	30	1337900	800370	1299200	861240	1179000	906720	1282500	842750	1220800	1252000
Q5TZA2	Rootletin	CROCC	sp|Q5TZA2|CROCC_HUMAN Rootletin OS=Homo sapiens OX=9606 GN=CROCC PE=1 SV=1	2	5	33879	27156	36594	30317	33585	30657	36553	28869	34070	38425
P02741	C-reactive protein;C-reactive protein(1-205)	CRP	sp|P02741|CRP_HUMAN C-reactive protein OS=Homo sapiens OX=9606 GN=CRP PE=1 SV=1	1	5	54731	48460	70248	55833	73940	59478	65943	57594	60151	75893
Q9NQ79	Cartilage acidic protein 1	CRTAC1	sp|Q9NQ79|CRAC1_HUMAN Cartilage acidic protein 1 OS=Homo sapiens OX=9606 GN=CRTAC1 PE=1 SV=2	1	15	173320	129330	166550	146290	161880	149030	173880	139040	153680	179000
Q6UUV9	CREB-regulated transcription coactivator 1	CRTC1	sp|Q6UUV9|CRTC1_HUMAN CREB-regulated transcription coactivator 1 OS=Homo sapiens OX=9606 GN=CRTC1 PE=1 SV=2	1	6	43346	24935	43091	28823	37481	29843	34068	27504	41476	44797
P02511	Alpha-crystallin B chain	CRYAB	sp|P02511|CRYAB_HUMAN Alpha-crystallin B chain OS=Homo sapiens OX=9606 GN=CRYAB PE=1 SV=2	1	14	543740	732680	628750	844590	571630	816680	645680	870150	575220	558390
Q9Y2S2	Lambda-crystallin homolog	CRYL1	sp|Q9Y2S2|CRYL1_HUMAN Lambda-crystallin homolog OS=Homo sapiens OX=9606 GN=CRYL1 PE=1 SV=3	1	14	161780	133170	154700	150870	132910	154130	167310	162710	146750	150270
Q14894	Ketimine reductase mu-crystallin	CRYM	sp|Q14894|CRYM_HUMAN Ketimine reductase mu-crystallin OS=Homo sapiens OX=9606 GN=CRYM PE=1 SV=1	1	13	601470	312610	580030	322410	560410	356340	566610	318110	531400	573070
Q08257	Quinone oxidoreductase	CRYZ	sp|Q08257|QOR_HUMAN Quinone oxidoreductase OS=Homo sapiens OX=9606 GN=CRYZ PE=1 SV=1	1	16	348590	238500	314870	227890	281840	228320	328170	241550	291760	294520
O95825	Quinone oxidoreductase-like protein 1	CRYZL1	sp|O95825|QORL1_HUMAN Quinone oxidoreductase-like protein 1 OS=Homo sapiens OX=9606 GN=CRYZL1 PE=1 SV=2	1	10	60818	33076	59658	38434	58656	42461	60964	42982	58004	65903
O75390	Citrate synthase, mitochondrial	CS	sp|O75390|CISY_HUMAN Citrate synthase, mitochondrial OS=Homo sapiens OX=9606 GN=CS PE=1 SV=2	1	23	1101900	815600	1026800	828240	951550	839560	1036800	835980	939260	1011200
O75534	Cold shock domain-containing protein E1	CSDE1	sp|O75534|CSDE1_HUMAN Cold shock domain-containing protein E1 OS=Homo sapiens OX=9606 GN=CSDE1 PE=1 SV=2	1	30	454120	307190	439900	337830	434600	356640	439270	329960	408660	488600
P55060	Exportin-2	CSE1L	sp|P55060|XPO2_HUMAN Exportin-2 OS=Homo sapiens OX=9606 GN=CSE1L PE=1 SV=3	1	31	422600	318280	441650	369750	407620	372180	433010	355810	404240	460420
P41240	Tyrosine-protein kinase CSK	CSK	sp|P41240|CSK_HUMAN Tyrosine-protein kinase CSK OS=Homo sapiens OX=9606 GN=CSK PE=1 SV=1	1	15	116860	81955	114900	95111	110340	100970	118360	93206	111290	120700
Q96PZ7	CUB and sushi domain-containing protein 1	CSMD1	sp|Q96PZ7|CSMD1_HUMAN CUB and sushi domain-containing protein 1 OS=Homo sapiens OX=9606 GN=CSMD1 PE=1 SV=3	1	6	18429	13374	20486	13117	20308	16556	19770	13019	18904	24066
Q7Z408	CUB and sushi domain-containing protein 2	CSMD2	sp|Q7Z408|CSMD2_HUMAN CUB and sushi domain-containing protein 2 OS=Homo sapiens OX=9606 GN=CSMD2 PE=1 SV=2	1	5	37233	24226	32809	24606	32029	29975	35807	24799	31491	36387
Q7Z407	CUB and sushi domain-containing protein 3	CSMD3	sp|Q7Z407|CSMD3_HUMAN CUB and sushi domain-containing protein 3 OS=Homo sapiens OX=9606 GN=CSMD3 PE=2 SV=3	1	2	8706.2	4920.7	9587.3	5761.6	9056.2	6053	9521.4	4001.6	8462.8	10183
P48729	Casein kinase I isoform alpha	CSNK1A1	sp|P48729|KC1A_HUMAN Casein kinase I isoform alpha OS=Homo sapiens OX=9606 GN=CSNK1A1 PE=1 SV=2	2	9	93147	64631	91712	70607	84200	78211	93785	73352	83862	99229
P48730	Casein kinase I isoform delta	CSNK1D	sp|P48730|KC1D_HUMAN Casein kinase I isoform delta OS=Homo sapiens OX=9606 GN=CSNK1D PE=1 SV=2	1	2	5781.7	4067.1	6007.2	5678.1	6306	4490.2	5430.5	5038.7	5179.3	6455.4
P49674	Casein kinase I isoform epsilon	CSNK1E	sp|P49674|KC1E_HUMAN Casein kinase I isoform epsilon OS=Homo sapiens OX=9606 GN=CSNK1E PE=1 SV=1	1	5	74656	51153	72828	58610	73208	57795	79610	56752	67701	82576
Q9HCP0	Casein kinase I isoform gamma-1	CSNK1G1	sp|Q9HCP0|KC1G1_HUMAN Casein kinase I isoform gamma-1 OS=Homo sapiens OX=9606 GN=CSNK1G1 PE=1 SV=1	1	3	8425.2	3982.5	8932.3	5575.1	7473.7	6338	7830.4	6246.7	8019	8976
Q9Y6M4	Casein kinase I isoform gamma-3	CSNK1G3	sp|Q9Y6M4|KC1G3_HUMAN Casein kinase I isoform gamma-3 OS=Homo sapiens OX=9606 GN=CSNK1G3 PE=1 SV=2	1	2	188850	113720	177910	124660	166630	139120	180590	130200	164130	184470
P68400;Q8NEV1	Casein kinase II subunit alpha;Casein kinase II subunit alpha 3	CSNK2A1;CSNK2A3	sp|P68400|CSK21_HUMAN Casein kinase II subunit alpha OS=Homo sapiens OX=9606 GN=CSNK2A1 PE=1 SV=1;sp|Q8NEV1|CSK23_HUMAN Casein kinase II subunit alpha 3 OS=Homo sapiens OX=9606 GN=CSNK2A3 PE=1 SV=2	2	17	219850	151260	227700	162790	213210	181450	218460	160690	206220	245980
P19784	Casein kinase II subunit alpha	CSNK2A2	sp|P19784|CSK22_HUMAN Casein kinase II subunit alpha OS=Homo sapiens OX=9606 GN=CSNK2A2 PE=1 SV=1	1	16	205880	121790	192540	124320	181770	142190	184140	132630	177350	201260
P67870	Casein kinase II subunit beta	CSNK2B	sp|P67870|CSK2B_HUMAN Casein kinase II subunit beta OS=Homo sapiens OX=9606 GN=CSNK2B PE=1 SV=1	1	7	120900	82673	120930	91684	114870	97476	119130	82701	107460	124790
O95196	Chondroitin sulfate proteoglycan 5	CSPG5	sp|O95196|CSPG5_HUMAN Chondroitin sulfate proteoglycan 5 OS=Homo sapiens OX=9606 GN=CSPG5 PE=1 SV=3	1	2	6019.9	3806.7	6951.1	3533.6	7014.6	4615.3	7172.9	4144.5	5842.6	8852.8
P21291	Cysteine and glycine-rich protein 1	CSRP1	sp|P21291|CSRP1_HUMAN Cysteine and glycine-rich protein 1 OS=Homo sapiens OX=9606 GN=CSRP1 PE=1 SV=3	1	15	525420	385970	458740	434980	408880	420590	465970	498710	418710	417500
P01034	Cystatin-C	CST3	sp|P01034|CYTC_HUMAN Cystatin-C OS=Homo sapiens OX=9606 GN=CST3 PE=1 SV=1	1	5	119710	104390	119020	103640	103760	99053	125750	110260	106110	108660
P01040	Cystatin-A;Cystatin-A, N-terminally processed	CSTA	sp|P01040|CYTA_HUMAN Cystatin-A OS=Homo sapiens OX=9606 GN=CSTA PE=1 SV=1	1	3	48142	36185	37156	36032	40288	32639	37599	41443	30166	39771
P04080	Cystatin-B	CSTB	sp|P04080|CYTB_HUMAN Cystatin-B OS=Homo sapiens OX=9606 GN=CSTB PE=1 SV=2	1	5	112790	77032	110520	85759	99266	89551	110090	85628	99937	91731
Q13363	C-terminal-binding protein 1	CTBP1	sp|Q13363|CTBP1_HUMAN C-terminal-binding protein 1 OS=Homo sapiens OX=9606 GN=CTBP1 PE=1 SV=2	1	8	334110	202230	316500	214090	299410	227060	311390	202880	294460	335700
O15194	CTD small phosphatase-like protein	CTDSPL	sp|O15194|CTDSL_HUMAN CTD small phosphatase-like protein OS=Homo sapiens OX=9606 GN=CTDSPL PE=1 SV=2	1	2	1532.1	1496.3	1031.5	1417.6	756.25	831.38	1353.7	837.58	1613.5	814.72
P32929	Cystathionine gamma-lyase	CTH	sp|P32929|CGL_HUMAN Cystathionine gamma-lyase OS=Homo sapiens OX=9606 GN=CTH PE=1 SV=3	1	3	16379	11102	17811	11786	17235	13820	17796	13263	17024	17013
O43310	CBP80/20-dependent translation initiation factor	CTIF	sp|O43310|CTIF_HUMAN CBP80/20-dependent translation initiation factor OS=Homo sapiens OX=9606 GN=CTIF PE=1 SV=1	1	3	7367.1	6035.3	8013.1	6632.6	7462.7	6917.4	8537.9	6517.9	7356.2	8959.9
P35221	Catenin alpha-1	CTNNA1	sp|P35221|CTNA1_HUMAN Catenin alpha-1 OS=Homo sapiens OX=9606 GN=CTNNA1 PE=1 SV=1	1	7	15543	13420	15198	16510	16202	16197	16817	14322	15443	17909
P26232	Catenin alpha-2	CTNNA2	sp|P26232|CTNA2_HUMAN Catenin alpha-2 OS=Homo sapiens OX=9606 GN=CTNNA2 PE=1 SV=5	2	35	869200	497980	861540	557540	805960	614760	840070	529480	787690	907990
Q9UI47	Catenin alpha-3	CTNNA3	sp|Q9UI47|CTNA3_HUMAN Catenin alpha-3 OS=Homo sapiens OX=9606 GN=CTNNA3 PE=1 SV=2	1	10	27598	25847	26354	29454	26719	31540	29712	33196	27006	25582
P35222	Catenin beta-1	CTNNB1	sp|P35222|CTNB1_HUMAN Catenin beta-1 OS=Homo sapiens OX=9606 GN=CTNNB1 PE=1 SV=1	1	28	577100	364290	570640	407400	550900	439210	567970	384640	534390	609700
Q8WYA6	Beta-catenin-like protein 1	CTNNBL1	sp|Q8WYA6|CTBL1_HUMAN Beta-catenin-like protein 1 OS=Homo sapiens OX=9606 GN=CTNNBL1 PE=1 SV=1	1	2	11613	9545	11243	11262	10207	10676	10269	9774	9341.5	12311
O60716	Catenin delta-1	CTNND1	sp|O60716|CTND1_HUMAN Catenin delta-1 OS=Homo sapiens OX=9606 GN=CTNND1 PE=1 SV=1	1	37	385590	220010	379480	233010	360380	252770	377130	222150	340990	418670
Q9UQB3	Catenin delta-2	CTNND2	sp|Q9UQB3|CTND2_HUMAN Catenin delta-2 OS=Homo sapiens OX=9606 GN=CTNND2 PE=1 SV=3	1	31	358280	229100	349910	250010	335180	267500	347130	235430	315900	393410
P17812	CTP synthase 1	CTPS1	sp|P17812|PYRG1_HUMAN CTP synthase 1 OS=Homo sapiens OX=9606 GN=CTPS1 PE=1 SV=2	1	15	129050	91208	130860	100870	123000	103800	126740	92892	127570	144420
Q9NRF8	CTP synthase 2	CTPS2	sp|Q9NRF8|PYRG2_HUMAN CTP synthase 2 OS=Homo sapiens OX=9606 GN=CTPS2 PE=1 SV=1	1	8	30671	26019	32455	34137	29725	30164	31777	32695	28183	31512
P10619	Lysosomal protective protein;Lysosomal protective protein 32 kDa chain;Lysosomal protective protein 20 kDa chain	CTSA	sp|P10619|PPGB_HUMAN Lysosomal protective protein OS=Homo sapiens OX=9606 GN=CTSA PE=1 SV=2	1	2	29225	21010	25222	22835	24508	25165	26707	22627	25476	26517
P07858	Cathepsin B;Cathepsin B light chain;Cathepsin B heavy chain	CTSB	sp|P07858|CATB_HUMAN Cathepsin B OS=Homo sapiens OX=9606 GN=CTSB PE=1 SV=3	1	7	91223	59635	79881	66404	75421	71320	81231	64888	78036	74042
P07339	Cathepsin D;Cathepsin D light chain;Cathepsin D heavy chain	CTSD	sp|P07339|CATD_HUMAN Cathepsin D OS=Homo sapiens OX=9606 GN=CTSD PE=1 SV=1	1	15	736360	452190	727870	537330	686750	566770	680980	505710	683190	682720
P09668	Pro-cathepsin H;Cathepsin H mini chain;Cathepsin H;Cathepsin H heavy chain;Cathepsin H light chain	CTSH	sp|P09668|CATH_HUMAN Pro-cathepsin H OS=Homo sapiens OX=9606 GN=CTSH PE=1 SV=4	1	5	11946	9475.9	14458	10505	12826	12873	14505	13126	12129	12853
P07711;Q5NE16;P43235;O60911	Cathepsin L1;Cathepsin L1 heavy chain;Cathepsin L1 light chain;Putative inactive cathepsin L-like protein CTSL3P;Cathepsin K;Cathepsin L2	CTSL;CTSL3P;CTSK;CTSV	sp|P07711|CATL1_HUMAN Procathepsin L OS=Homo sapiens OX=9606 GN=CTSL PE=1 SV=2;sp|Q5NE16|CATL3_HUMAN Putative inactive cathepsin L-like protein CTSL3P OS=Homo sapiens OX=9606 GN=CTSL3P PE=5 SV=1;sp|P43235|CATK_HUMAN Cathepsin K OS=Homo sapiens OX=9606 GN=C	4	2	25685	19658	28032	24729	27659	26422	26109	27018	26358	25723
Q9UBR2	Cathepsin Z	CTSZ	sp|Q9UBR2|CATZ_HUMAN Cathepsin Z OS=Homo sapiens OX=9606 GN=CTSZ PE=1 SV=1	1	4	67378	62791	63105	73770	64340	79201	57969	70574	60001	61645
Q14247	Src substrate cortactin	CTTN	sp|Q14247|SRC8_HUMAN Src substrate cortactin OS=Homo sapiens OX=9606 GN=CTTN PE=1 SV=2	1	22	491570	353670	464420	362020	420770	372390	497770	368090	412860	509040
Q8WZ74	Cortactin-binding protein 2	CTTNBP2	sp|Q8WZ74|CTTB2_HUMAN Cortactin-binding protein 2 OS=Homo sapiens OX=9606 GN=CTTNBP2 PE=1 SV=1	1	9	89218	63266	90924	73203	87254	71158	92377	71852	83646	102320
Q9P2B4	CTTNBP2 N-terminal-like protein	CTTNBP2NL	sp|Q9P2B4|CT2NL_HUMAN CTTNBP2 N-terminal-like protein OS=Homo sapiens OX=9606 GN=CTTNBP2NL PE=1 SV=2	1	5	31738	23206	32300	24057	32045	24821	31638	21888	29394	33015
Q9H467	CUE domain-containing protein 2	CUEDC2	sp|Q9H467|CUED2_HUMAN CUE domain-containing protein 2 OS=Homo sapiens OX=9606 GN=CUEDC2 PE=1 SV=1	1	3	20739	14641	21919	16270	20977	19556	21886	15998	20281	23461
Q13616	Cullin-1	CUL1	sp|Q13616|CUL1_HUMAN Cullin-1 OS=Homo sapiens OX=9606 GN=CUL1 PE=1 SV=2	1	23	239980	162020	224370	168960	206280	177950	228460	166870	210770	209020
Q13617	Cullin-2	CUL2	sp|Q13617|CUL2_HUMAN Cullin-2 OS=Homo sapiens OX=9606 GN=CUL2 PE=1 SV=2	1	23	308590	210300	298050	221720	276470	235230	287330	218140	280460	291460
Q13618	Cullin-3	CUL3	sp|Q13618|CUL3_HUMAN Cullin-3 OS=Homo sapiens OX=9606 GN=CUL3 PE=1 SV=2	1	37	375090	250770	356550	259570	330830	277520	359430	259760	333580	345400
Q13619	Cullin-4A	CUL4A	sp|Q13619|CUL4A_HUMAN Cullin-4A OS=Homo sapiens OX=9606 GN=CUL4A PE=1 SV=3	1	6	29099	19353	28426	21579	25608	22009	25602	19044	25001	26303
Q13620	Cullin-4B	CUL4B	sp|Q13620|CUL4B_HUMAN Cullin-4B OS=Homo sapiens OX=9606 GN=CUL4B PE=1 SV=4	1	13	240830	155940	217810	167470	209820	167460	228240	167930	210610	211020
Q93034	Cullin-5	CUL5	sp|Q93034|CUL5_HUMAN Cullin-5 OS=Homo sapiens OX=9606 GN=CUL5 PE=1 SV=4	1	22	263280	197730	244630	200290	229140	210340	252800	216470	247540	253010
Q8IWT3	Cullin-9	CUL9	sp|Q8IWT3|CUL9_HUMAN Cullin-9 OS=Homo sapiens OX=9606 GN=CUL9 PE=1 SV=2	2	8	45739	30061	34966	30995	39441	29127	41251	31973	30481	38902
O60888	Protein CutA	CUTA	sp|O60888|CUTA_HUMAN Protein CutA OS=Homo sapiens OX=9606 GN=CUTA PE=1 SV=2	1	4	35533	21107	34382	22998	33127	26681	29719	24626	29291	29549
Q9NTM9	Copper homeostasis protein cutC homolog	CUTC	sp|Q9NTM9|CUTC_HUMAN Copper homeostasis protein cutC homolog OS=Homo sapiens OX=9606 GN=CUTC PE=1 SV=1	1	2	4741.5	3693.9	3910.6	3478.8	3411.5	4224.8	4103	3327.2	3779.5	4170
Q13948;P39880	Protein CASP;Homeobox protein cut-like 1	CUX1	sp|Q13948|CASP_HUMAN Protein CASP OS=Homo sapiens OX=9606 GN=CUX1 PE=1 SV=2;sp|P39880|CUX1_HUMAN Homeobox protein cut-like 1 OS=Homo sapiens OX=9606 GN=CUX1 PE=1 SV=3	2	2	11373	6419.4	10406	8243.2	9957.5	8649.8	9805.1	8824.2	9870.1	11402
P78310	Coxsackievirus and adenovirus receptor	CXADR	sp|P78310|CXAR_HUMAN Coxsackievirus and adenovirus receptor OS=Homo sapiens OX=9606 GN=CXADR PE=1 SV=1	1	12	126140	62063	125550	65278	119780	73278	123700	65806	108050	148190
P49447	Cytochrome b561	CYB561	sp|P49447|CY561_HUMAN Cytochrome b561 OS=Homo sapiens OX=9606 GN=CYB561 PE=1 SV=2	1	2	2106.5	1131.6	2504.2	1575.2	1768.1	1646.5	2578.6	1175.8	2656.1	2727.2
P00167	Cytochrome b5	CYB5A	sp|P00167|CYB5_HUMAN Cytochrome b5 OS=Homo sapiens OX=9606 GN=CYB5A PE=1 SV=2	1	6	40838	36915	41291	38200	36582	39940	40190	40380	32810	40302
O43169	Cytochrome b5 type B	CYB5B	sp|O43169|CYB5B_HUMAN Cytochrome b5 type B OS=Homo sapiens OX=9606 GN=CYB5B PE=1 SV=3	1	6	66300	47795	66232	51607	62993	54033	67334	49991	59962	70464
Q9UHQ9	NADH-cytochrome b5 reductase 1	CYB5R1	sp|Q9UHQ9|NB5R1_HUMAN NADH-cytochrome b5 reductase 1 OS=Homo sapiens OX=9606 GN=CYB5R1 PE=1 SV=1	1	19	224530	168600	224780	184480	211220	189940	229930	178450	207860	240670
Q6BCY4	NADH-cytochrome b5 reductase 2	CYB5R2	sp|Q6BCY4|NB5R2_HUMAN NADH-cytochrome b5 reductase 2 OS=Homo sapiens OX=9606 GN=CYB5R2 PE=1 SV=1	1	14	97204	98736	101590	108180	87224	105790	104860	114970	94929	94225
P00387	NADH-cytochrome b5 reductase 3;NADH-cytochrome b5 reductase 3 membrane-bound form;NADH-cytochrome b5 reductase 3 soluble form	CYB5R3	sp|P00387|NB5R3_HUMAN NADH-cytochrome b5 reductase 3 OS=Homo sapiens OX=9606 GN=CYB5R3 PE=1 SV=3	1	16	296340	249650	319280	286210	291130	281290	312460	284500	291470	321710
P04839	Cytochrome b-245 heavy chain	CYBB	sp|P04839|CY24B_HUMAN Cytochrome b-245 heavy chain OS=Homo sapiens OX=9606 GN=CYBB PE=1 SV=2	1	3	1531.3	1608.7	1343.6	1234.3	1617.3	2103.3	1031.8	1001.6	476.82	1610.8
Q53TN4	Cytochrome b reductase 1	CYBRD1	sp|Q53TN4|CYBR1_HUMAN Cytochrome b reductase 1 OS=Homo sapiens OX=9606 GN=CYBRD1 PE=1 SV=1	1	3	16486	12445	20560	18282	19567	16400	16394	14152	17870	18022
P08574	Cytochrome c1, heme protein, mitochondrial	CYC1	sp|P08574|CY1_HUMAN Cytochrome c1, heme protein, mitochondrial OS=Homo sapiens OX=9606 GN=CYC1 PE=1 SV=3	1	14	380250	281340	376870	332420	364290	348290	398950	310670	361890	433530
P99999	Cytochrome c	CYCS	sp|P99999|CYC_HUMAN Cytochrome c OS=Homo sapiens OX=9606 GN=CYCS PE=1 SV=2	1	6	618030	439730	540310	438260	516320	477450	574030	436910	542840	544890
Q7L576	Cytoplasmic FMR1-interacting protein 1	CYFIP1	sp|Q7L576|CYFP1_HUMAN Cytoplasmic FMR1-interacting protein 1 OS=Homo sapiens OX=9606 GN=CYFIP1 PE=1 SV=1	1	13	82592	64251	80772	70778	82179	73355	81936	70202	76152	89078
Q96F07	Cytoplasmic FMR1-interacting protein 2	CYFIP2	sp|Q96F07|CYFP2_HUMAN Cytoplasmic FMR1-interacting protein 2 OS=Homo sapiens OX=9606 GN=CYFIP2 PE=1 SV=2	1	31	1046000	669290	1029100	701570	943200	738870	998970	673700	924160	1052800
Q9NQC7	Ubiquitin carboxyl-terminal hydrolase CYLD	CYLD	sp|Q9NQC7|CYLD_HUMAN Ubiquitin carboxyl-terminal hydrolase CYLD OS=Homo sapiens OX=9606 GN=CYLD PE=1 SV=1	1	15	153010	88240	153570	99135	146070	104650	151190	99151	136120	171190
Q02318	Sterol 26-hydroxylase, mitochondrial	CYP27A1	sp|Q02318|CP27A_HUMAN Sterol 26-hydroxylase, mitochondrial OS=Homo sapiens OX=9606 GN=CYP27A1 PE=1 SV=1	1	3	23919	21114	23230	25823	22427	24640	22906	24792	21177	25109
Q9Y6A2	Cholesterol 24-hydroxylase	CYP46A1	sp|Q9Y6A2|CP46A_HUMAN Cholesterol 24-hydroxylase OS=Homo sapiens OX=9606 GN=CYP46A1 PE=1 SV=1	1	15	78960	43981	78461	53451	76423	58435	77954	49977	73086	89256
Q9HBI6;Q08477;P78329;Q9HCS2	Phylloquinone omega-hydroxylase CYP4F11;Docosahexaenoic acid omega-hydroxylase CYP4F3;Phylloquinone omega-hydroxylase CYP4F2;Cytochrome P450 4F12	CYP4F11;CYP4F3;CYP4F2;CYP4F12	sp|Q9HBI6|CP4FB_HUMAN Cytochrome P450 4F11 OS=Homo sapiens OX=9606 GN=CYP4F11 PE=1 SV=3;sp|Q08477|CP4F3_HUMAN Cytochrome P450 4F3 OS=Homo sapiens OX=9606 GN=CYP4F3 PE=1 SV=2;sp|P78329|CP4F2_HUMAN Cytochrome P450 4F2 OS=Homo sapiens OX=9606 GN=CYP4F2 PE=1 S	6	3	16150	11473	17612	18202	16645	18839	18085	16482	16864	21043
Q8N118	Cytochrome P450 4X1	CYP4X1	sp|Q8N118|CP4X1_HUMAN Cytochrome P450 4X1 OS=Homo sapiens OX=9606 GN=CYP4X1 PE=1 SV=1	1	7	87188	49361	83426	51247	78926	56000	81999	52698	73269	90712
Q16850	Lanosterol 14-alpha demethylase	CYP51A1	sp|Q16850|CP51A_HUMAN Lanosterol 14-alpha demethylase OS=Homo sapiens OX=9606 GN=CYP51A1 PE=1 SV=3	1	7	38872	30961	40892	30884	37925	33864	40503	31880	35411	44853
O75881	25-hydroxycholesterol 7-alpha-hydroxylase	CYP7B1	sp|O75881|CP7B1_HUMAN Cytochrome P450 7B1 OS=Homo sapiens OX=9606 GN=CYP7B1 PE=1 SV=2	1	2	22671	19023	20046	20788	16036	22957	18439	22757	20282	20417
Q15438	Cytohesin-1	CYTH1	sp|Q15438|CYH1_HUMAN Cytohesin-1 OS=Homo sapiens OX=9606 GN=CYTH1 PE=1 SV=1	1	4	34018	27734	33609	29315	32841	29242	34588	28697	32497	34337
Q99418	Cytohesin-2	CYTH2	sp|Q99418|CYH2_HUMAN Cytohesin-2 OS=Homo sapiens OX=9606 GN=CYTH2 PE=1 SV=2	1	5	55378	35347	58746	41367	52760	43368	58166	42184	50580	59148
O43739	Cytohesin-3	CYTH3	sp|O43739|CYH3_HUMAN Cytohesin-3 OS=Homo sapiens OX=9606 GN=CYTH3 PE=1 SV=2	2	4	42146	45071	41476	50357	36216	48158	43185	65247	35944	41904
Q8N465	D-2-hydroxyglutarate dehydrogenase, mitochondrial	D2HGDH	sp|Q8N465|D2HDH_HUMAN D-2-hydroxyglutarate dehydrogenase, mitochondrial OS=Homo sapiens OX=9606 GN=D2HGDH PE=1 SV=3	1	8	107960	71626	107400	76134	87963	74043	107750	77172	93702	96303
Q9Y4D1	Disheveled-associated activator of morphogenesis 1	DAAM1	sp|Q9Y4D1|DAAM1_HUMAN Disheveled-associated activator of morphogenesis 1 OS=Homo sapiens OX=9606 GN=DAAM1 PE=1 SV=2	1	33	349650	209740	342300	222000	345090	240510	339660	207500	314300	379920
Q86T65	Disheveled-associated activator of morphogenesis 2	DAAM2	sp|Q86T65|DAAM2_HUMAN Disheveled-associated activator of morphogenesis 2 OS=Homo sapiens OX=9606 GN=DAAM2 PE=1 SV=3	1	23	232380	233460	229770	259860	217770	251770	251490	273410	211300	248250
O75553	Disabled homolog 1	DAB1	sp|O75553|DAB1_HUMAN Disabled homolog 1 OS=Homo sapiens OX=9606 GN=DAB1 PE=1 SV=3	1	3	16661	10336	16372	11798	14423	11466	17060	11880	15968	17769
Q5VWQ8	Disabled homolog 2-interacting protein	DAB2IP	sp|Q5VWQ8|DAB2P_HUMAN Disabled homolog 2-interacting protein OS=Homo sapiens OX=9606 GN=DAB2IP PE=1 SV=2	1	14	138280	95262	147860	101190	141320	108520	139560	97273	130610	163300
P61803	Dolichyl-diphosphooligosaccharide--protein glycosyltransferase subunit DAD1	DAD1	sp|P61803|DAD1_HUMAN Dolichyl-diphosphooligosaccharide--protein glycosyltransferase subunit DAD1 OS=Homo sapiens OX=9606 GN=DAD1 PE=1 SV=3	1	3	31325	25750	33434	30725	31901	30502	36800	30545	30953	37852
Q14118	Dystroglycan;Alpha-dystroglycan;Beta-dystroglycan	DAG1	sp|Q14118|DAG1_HUMAN Dystroglycan OS=Homo sapiens OX=9606 GN=DAG1 PE=1 SV=2	1	12	120520	78341	118000	89649	111190	95563	117430	85042	106430	131390
Q9Y4D2	Sn1-specific diacylglycerol lipase alpha	DAGLA	sp|Q9Y4D2|DGLA_HUMAN Diacylglycerol lipase-alpha OS=Homo sapiens OX=9606 GN=DAGLA PE=1 SV=3	1	15	169440	107410	174570	115550	165650	129000	174470	112050	150100	197860
Q8NCG7	Sn1-specific diacylglycerol lipase beta	DAGLB	sp|Q8NCG7|DGLB_HUMAN Diacylglycerol lipase-beta OS=Homo sapiens OX=9606 GN=DAGLB PE=1 SV=2	1	9	55756	37787	54991	42255	50632	44024	57924	45196	54994	59171
Q3LXA3	Bifunctional ATP-dependent dihydroxyacetone kinase/FAD-AMP lyase (cyclizing);ATP-dependent dihydroxyacetone kinase;FAD-AMP lyase (cyclizing)	DAK	sp|Q3LXA3|TKFC_HUMAN Triokinase/FMN cyclase OS=Homo sapiens OX=9606 GN=TKFC PE=1 SV=2	1	17	101830	73276	98642	82405	92514	87506	101590	87934	96315	96610
P51398	28S ribosomal protein S29, mitochondrial	DAP3	sp|P51398|RT29_HUMAN 28S ribosomal protein S29, mitochondrial OS=Homo sapiens OX=9606 GN=DAP3 PE=1 SV=1	1	12	112710	83088	113330	90922	113300	94465	118480	89397	102590	129820
P53355	Death-associated protein kinase 1	DAPK1	sp|P53355|DAPK1_HUMAN Death-associated protein kinase 1 OS=Homo sapiens OX=9606 GN=DAPK1 PE=1 SV=6	1	3	4764.8	2785.1	4630.3	3229.7	3587.1	2475.8	4798.3	3452.7	4308.4	3494.1
O43293	Death-associated protein kinase 3	DAPK3	sp|O43293|DAPK3_HUMAN Death-associated protein kinase 3 OS=Homo sapiens OX=9606 GN=DAPK3 PE=1 SV=1	1	3	23977	18694	25389	20736	22595	20942	23613	19494	23364	25883
P14868	Aspartate--tRNA ligase, cytoplasmic	DARS	sp|P14868|SYDC_HUMAN Aspartate--tRNA ligase, cytoplasmic OS=Homo sapiens OX=9606 GN=DARS1 PE=1 SV=2	1	27	508960	379810	498390	428980	479920	453400	498650	422480	452220	526400
Q6PI48	Aspartate--tRNA ligase, mitochondrial	DARS2	sp|Q6PI48|SYDM_HUMAN Aspartate--tRNA ligase, mitochondrial OS=Homo sapiens OX=9606 GN=DARS2 PE=1 SV=1	1	17	155340	105350	160280	119770	145290	132800	156390	127240	146130	166480
Q96EP5	DAZ-associated protein 1	DAZAP1	sp|Q96EP5|DAZP1_HUMAN DAZ-associated protein 1 OS=Homo sapiens OX=9606 GN=DAZAP1 PE=1 SV=1	1	4	5595.5	4740.8	5292.8	4068.8	4455.6	5071.7	5265.2	3578.9	4919.6	5400.8
P07108	Acyl-CoA-binding protein	DBI	sp|P07108|ACBP_HUMAN Acyl-CoA-binding protein OS=Homo sapiens OX=9606 GN=DBI PE=1 SV=2	1	7	272960	280880	274790	337300	227200	349980	279080	386700	227160	254190
Q16643	Drebrin	DBN1	sp|Q16643|DREB_HUMAN Drebrin OS=Homo sapiens OX=9606 GN=DBN1 PE=1 SV=4	1	28	390220	246330	398930	262730	362170	290840	387550	258420	356190	427690
Q9UJU6	Drebrin-like protein	DBNL	sp|Q9UJU6|DBNL_HUMAN Drebrin-like protein OS=Homo sapiens OX=9606 GN=DBNL PE=1 SV=1	1	16	211370	144090	208120	149460	196540	160870	217140	152220	194830	226930
P11182	Lipoamide acyltransferase component of branched-chain alpha-keto acid dehydrogenase complex, mitochondrial	DBT	sp|P11182|ODB2_HUMAN Lipoamide acyltransferase component of branched-chain alpha-keto acid dehydrogenase complex, mitochondrial OS=Homo sapiens OX=9606 GN=DBT PE=1 SV=3	1	20	278710	186940	282610	189910	260720	211820	279220	193750	248900	297780
Q58WW2	DDB1- and CUL4-associated factor 6	DCAF6	sp|Q58WW2|DCAF6_HUMAN DDB1- and CUL4-associated factor 6 OS=Homo sapiens OX=9606 GN=DCAF6 PE=1 SV=1	1	4	61481	38727	57566	47343	56153	51091	60017	43447	57128	63051
P61962	DDB1- and CUL4-associated factor 7	DCAF7	sp|P61962|DCAF7_HUMAN DDB1- and CUL4-associated factor 7 OS=Homo sapiens OX=9606 GN=DCAF7 PE=1 SV=1	1	6	40718	28232	42320	29786	39060	33325	43193	31206	38622	44197
Q5TAQ9	DDB1- and CUL4-associated factor 8	DCAF8	sp|Q5TAQ9|DCAF8_HUMAN DDB1- and CUL4-associated factor 8 OS=Homo sapiens OX=9606 GN=DCAF8 PE=1 SV=1	3	6	28767	23907	29229	25011	29956	29643	31733	25276	26251	32906
Q8WVC6	Dephospho-CoA kinase domain-containing protein	DCAKD	sp|Q8WVC6|DCAKD_HUMAN Dephospho-CoA kinase domain-containing protein OS=Homo sapiens OX=9606 GN=DCAKD PE=1 SV=1	1	6	57950	44429	54443	53293	53030	53562	55859	46115	54092	57407
P43146	Netrin receptor DCC	DCC	sp|P43146|DCC_HUMAN Netrin receptor DCC OS=Homo sapiens OX=9606 GN=DCC PE=1 SV=2	1	4	31321	17490	29330	16788	28934	19954	31457	19469	29074	30739
P81605	Dermcidin;Survival-promoting peptide;DCD-1	DCD	sp|P81605|DCD_HUMAN Dermcidin OS=Homo sapiens OX=9606 GN=DCD PE=1 SV=2	1	8	99321	64092	110460	85455	108900	69052	101700	175490	52251	96031
O15075	Serine/threonine-protein kinase DCLK1	DCLK1	sp|O15075|DCLK1_HUMAN Serine/threonine-protein kinase DCLK1 OS=Homo sapiens OX=9606 GN=DCLK1 PE=1 SV=2	1	29	728300	421240	743390	457530	702770	501930	759780	438130	658880	817980
Q8N568	Serine/threonine-protein kinase DCLK2	DCLK2	sp|Q8N568|DCLK2_HUMAN Serine/threonine-protein kinase DCLK2 OS=Homo sapiens OX=9606 GN=DCLK2 PE=1 SV=4	1	23	296880	183610	317170	208940	296220	228700	303020	200400	278090	346050
P07585	Decorin	DCN	sp|P07585|PGS2_HUMAN Decorin OS=Homo sapiens OX=9606 GN=DCN PE=1 SV=1	1	3	12364	9337.6	11488	9819.3	16303	10390	9510.5	7240.3	10059	14242
Q96C86	m7GpppX diphosphatase	DCPS	sp|Q96C86|DCPS_HUMAN m7GpppX diphosphatase OS=Homo sapiens OX=9606 GN=DCPS PE=1 SV=2	1	6	40922	27625	35370	33831	33816	34689	36357	33271	33207	37401
Q14203	Dynactin subunit 1	DCTN1	sp|Q14203|DCTN1_HUMAN Dynactin subunit 1 OS=Homo sapiens OX=9606 GN=DCTN1 PE=1 SV=3	1	58	902010	656900	850430	714000	806210	725850	869740	718950	811030	863490
Q13561	Dynactin subunit 2	DCTN2	sp|Q13561|DCTN2_HUMAN Dynactin subunit 2 OS=Homo sapiens OX=9606 GN=DCTN2 PE=1 SV=4	1	21	566140	397140	521470	449390	521610	460130	565980	457180	515820	551880
O75935	Dynactin subunit 3	DCTN3	sp|O75935|DCTN3_HUMAN Dynactin subunit 3 OS=Homo sapiens OX=9606 GN=DCTN3 PE=1 SV=1	1	7	179730	127560	160420	132700	147470	135600	164300	139480	149040	155360
Q9UJW0	Dynactin subunit 4	DCTN4	sp|Q9UJW0|DCTN4_HUMAN Dynactin subunit 4 OS=Homo sapiens OX=9606 GN=DCTN4 PE=1 SV=1	1	17	308550	221260	293900	239320	281930	235910	290290	240170	271500	276950
Q9BTE1	Dynactin subunit 5	DCTN5	sp|Q9BTE1|DCTN5_HUMAN Dynactin subunit 5 OS=Homo sapiens OX=9606 GN=DCTN5 PE=1 SV=1	1	4	80540	52015	71669	52817	68273	59272	72719	56886	71325	68686
O00399	Dynactin subunit 6	DCTN6	sp|O00399|DCTN6_HUMAN Dynactin subunit 6 OS=Homo sapiens OX=9606 GN=DCTN6 PE=1 SV=1	1	5	56468	43761	49626	46431	45940	45137	54084	48187	49189	53130
Q96GG9	DCN1-like protein 1	DCUN1D1	sp|Q96GG9|DCNL1_HUMAN DCN1-like protein 1 OS=Homo sapiens OX=9606 GN=DCUN1D1 PE=1 SV=1	1	7	67915	49059	58798	47298	54185	51275	64698	51614	56825	60706
Q8IWE4	DCN1-like protein 3	DCUN1D3	sp|Q8IWE4|DCNL3_HUMAN DCN1-like protein 3 OS=Homo sapiens OX=9606 GN=DCUN1D3 PE=1 SV=1	1	3	1136	427.95	1248.8	322.98	397.88	422.01	394.25	731.99	939.44	1172.8
Q7Z4W1	L-xylulose reductase	DCXR	sp|Q7Z4W1|DCXR_HUMAN L-xylulose reductase OS=Homo sapiens OX=9606 GN=DCXR PE=1 SV=2	1	13	256730	207500	243090	216290	222310	216150	247350	222740	228970	234970
O94760	N(G),N(G)-dimethylarginine dimethylaminohydrolase 1	DDAH1	sp|O94760|DDAH1_HUMAN N(G),N(G)-dimethylarginine dimethylaminohydrolase 1 OS=Homo sapiens OX=9606 GN=DDAH1 PE=1 SV=3	1	21	820570	533500	748030	562390	682760	598340	761190	556680	728860	666790
O95865	N(G),N(G)-dimethylarginine dimethylaminohydrolase 2	DDAH2	sp|O95865|DDAH2_HUMAN N(G),N(G)-dimethylarginine dimethylaminohydrolase 2 OS=Homo sapiens OX=9606 GN=DDAH2 PE=1 SV=1	1	11	147880	135050	155490	158360	141260	158880	156480	166190	141020	147770
Q16531	DNA damage-binding protein 1	DDB1	sp|Q16531|DDB1_HUMAN DNA damage-binding protein 1 OS=Homo sapiens OX=9606 GN=DDB1 PE=1 SV=1	1	43	366340	257060	339380	268620	317740	279410	351920	265830	324450	345090
Q8NEL9	Phospholipase DDHD1	DDHD1	sp|Q8NEL9|DDHD1_HUMAN Phospholipase DDHD1 OS=Homo sapiens OX=9606 GN=DDHD1 PE=1 SV=2	1	5	28664	18562	25875	18814	25259	21361	25991	19209	24136	25362
O94830	Phospholipase DDHD2	DDHD2	sp|O94830|DDHD2_HUMAN Phospholipase DDHD2 OS=Homo sapiens OX=9606 GN=DDHD2 PE=1 SV=2	1	22	128170	96596	126430	111790	123730	112800	125410	107870	111120	141080
Q5TDH0	Protein DDI1 homolog 2	DDI2	sp|Q5TDH0|DDI2_HUMAN Protein DDI1 homolog 2 OS=Homo sapiens OX=9606 GN=DDI2 PE=1 SV=1	1	6	28968	18962	26433	18907	23348	22768	28120	18341	24277	25893
P39656	Dolichyl-diphosphooligosaccharide--protein glycosyltransferase 48 kDa subunit	DDOST	sp|P39656|OST48_HUMAN Dolichyl-diphosphooligosaccharide--protein glycosyltransferase 48 kDa subunit OS=Homo sapiens OX=9606 GN=DDOST PE=1 SV=4	1	13	100270	74456	99696	86647	95146	89176	100260	86589	96789	103500
Q08345	Epithelial discoidin domain-containing receptor 1	DDR1	sp|Q08345|DDR1_HUMAN Epithelial discoidin domain-containing receptor 1 OS=Homo sapiens OX=9606 GN=DDR1 PE=1 SV=1	1	9	34595	28395	36689	34991	32567	37505	37387	35044	33751	36920
Q96HY6	DDRGK domain-containing protein 1	DDRGK1	sp|Q96HY6|DDRGK_HUMAN DDRGK domain-containing protein 1 OS=Homo sapiens OX=9606 GN=DDRGK1 PE=1 SV=2	1	9	73273	53554	70677	61323	71400	64128	75237	55504	70996	91709
P30046;A6NHG4	D-dopachrome decarboxylase;D-dopachrome decarboxylase-like protein	DDT;DDTL	sp|P30046|DOPD_HUMAN D-dopachrome decarboxylase OS=Homo sapiens OX=9606 GN=DDT PE=1 SV=3;sp|A6NHG4|DDTL_HUMAN D-dopachrome decarboxylase-like protein OS=Homo sapiens OX=9606 GN=DDTL PE=2 SV=1	2	7	89844	68029	84706	72158	76564	75223	88028	74121	83882	80955
Q92499	ATP-dependent RNA helicase DDX1	DDX1	sp|Q92499|DDX1_HUMAN ATP-dependent RNA helicase DDX1 OS=Homo sapiens OX=9606 GN=DDX1 PE=1 SV=2	1	32	485240	355920	495790	381900	447780	397810	503220	400510	444770	508970
Q92841	Probable ATP-dependent RNA helicase DDX17	DDX17	sp|Q92841|DDX17_HUMAN Probable ATP-dependent RNA helicase DDX17 OS=Homo sapiens OX=9606 GN=DDX17 PE=1 SV=2	1	10	103750	59680	100070	74397	93023	78432	94557	71791	95670	92508
Q9NUU7;Q9UMR2	ATP-dependent RNA helicase DDX19A;ATP-dependent RNA helicase DDX19B	DDX19A;DDX19B	sp|Q9NUU7|DD19A_HUMAN ATP-dependent RNA helicase DDX19A OS=Homo sapiens OX=9606 GN=DDX19A PE=1 SV=1;sp|Q9UMR2|DD19B_HUMAN ATP-dependent RNA helicase DDX19B OS=Homo sapiens OX=9606 GN=DDX19B PE=1 SV=1	2	13	206430	144650	210560	163390	203460	172180	209840	159470	189010	230540
Q13838	Spliceosome RNA helicase DDX39B	DDX39B	sp|Q13838|DX39B_HUMAN Spliceosome RNA helicase DDX39B OS=Homo sapiens OX=9606 GN=DDX39B PE=1 SV=1	1	7	192810	131560	172560	146240	161340	159680	167230	156400	157920	164620
O00571	ATP-dependent RNA helicase DDX3X	DDX3X	sp|O00571|DDX3X_HUMAN ATP-dependent RNA helicase DDX3X OS=Homo sapiens OX=9606 GN=DDX3X PE=1 SV=3	2	7	282460	185550	278820	221900	264630	226400	256490	215550	249300	288840
Q86XP3	ATP-dependent RNA helicase DDX42	DDX42	sp|Q86XP3|DDX42_HUMAN ATP-dependent RNA helicase DDX42 OS=Homo sapiens OX=9606 GN=DDX42 PE=1 SV=1	1	5	7098.6	11689	8262.9	15316	8703.5	11670	12757	10322	8367.1	9562.3
P17844	Probable ATP-dependent RNA helicase DDX5	DDX5	sp|P17844|DDX5_HUMAN Probable ATP-dependent RNA helicase DDX5 OS=Homo sapiens OX=9606 GN=DDX5 PE=1 SV=1	1	14	163800	108480	148610	114780	143380	119060	141160	119040	143000	154530
O95786	Probable ATP-dependent RNA helicase DDX58	DDX58	sp|O95786|DDX58_HUMAN Antiviral innate immune response receptor RIG-I OS=Homo sapiens OX=9606 GN=DDX58 PE=1 SV=2	1	2	4205.8	3636.3	4967.5	3053.5	3568.5	3358.5	4312	3962.8	3260.6	3926.8
P26196	Probable ATP-dependent RNA helicase DDX6	DDX6	sp|P26196|DDX6_HUMAN Probable ATP-dependent RNA helicase DDX6 OS=Homo sapiens OX=9606 GN=DDX6 PE=1 SV=2	1	11	120810	84097	116800	89478	111020	99311	120860	90837	110360	118660
Q16698	2,4-dienoyl-CoA reductase, mitochondrial	DECR1	sp|Q16698|DECR_HUMAN 2,4-dienoyl-CoA reductase [(3E)-enoyl-CoA-producing], mitochondrial OS=Homo sapiens OX=9606 GN=DECR1 PE=1 SV=1	1	17	386550	242910	363200	266420	339990	288550	349750	260000	326190	358610
Q9NUI1	Peroxisomal 2,4-dienoyl-CoA reductase	DECR2	sp|Q9NUI1|DECR2_HUMAN Peroxisomal 2,4-dienoyl-CoA reductase [(3E)-enoyl-CoA-producing] OS=Homo sapiens OX=9606 GN=DECR2 PE=1 SV=1	1	3	43360	24958	37052	28543	36873	31897	35815	27388	38031	41877
P59666;P59665	Neutrophil defensin 3;HP 3-56;Neutrophil defensin 2;Neutrophil defensin 1;HP 1-56;Neutrophil defensin 2	DEFA3;DEFA1	sp|P59666|DEF3_HUMAN Neutrophil defensin 3 OS=Homo sapiens OX=9606 GN=DEFA3 PE=1 SV=1;sp|P59665|DEF1_HUMAN Neutrophil defensin 1 OS=Homo sapiens OX=9606 GN=DEFA1 PE=1 SV=1	2	3	47914	31822	60732	54196	44225	46364	64612	56031	46167	56452
O15121	Sphingolipid delta(4)-desaturase DES1	DEGS1	sp|O15121|DEGS1_HUMAN Sphingolipid delta(4)-desaturase DES1 OS=Homo sapiens OX=9606 GN=DEGS1 PE=1 SV=1	1	2	10744	9229.3	10232	8989.2	9469.6	9062.2	8471.6	9369.8	9348.9	10427
P35659	Protein DEK	DEK	sp|P35659|DEK_HUMAN Protein DEK OS=Homo sapiens OX=9606 GN=DEK PE=1 SV=1	1	8	62468	39957	67026	50544	62107	56845	64788	52128	56792	75376
Q8TEH3	DENN domain-containing protein 1A	DENND1A	sp|Q8TEH3|DEN1A_HUMAN DENN domain-containing protein 1A OS=Homo sapiens OX=9606 GN=DENND1A PE=1 SV=2	1	10	65640	36336	67349	47937	64771	55772	67936	45639	62554	77254
O75064	DENN domain-containing protein 4B	DENND4B	sp|O75064|DEN4B_HUMAN DENN domain-containing protein 4B OS=Homo sapiens OX=9606 GN=DENND4B PE=1 SV=4	1	15	79348	50278	76832	53634	71257	58268	74251	53604	72532	81229
Q5VZ89	DENN domain-containing protein 4C	DENND4C	sp|Q5VZ89|DEN4C_HUMAN DENN domain-containing protein 4C OS=Homo sapiens OX=9606 GN=DENND4C PE=1 SV=3	1	2	11611	6854.4	11096	9493	11806	9894.6	10844	7847.6	10248	12786
Q6IQ26	DENN domain-containing protein 5A	DENND5A	sp|Q6IQ26|DEN5A_HUMAN DENN domain-containing protein 5A OS=Homo sapiens OX=9606 GN=DENND5A PE=1 SV=2	1	3	36635	35453	38199	35290	34422	37286	39008	32846	31583	44593
O43583	Density-regulated protein	DENR	sp|O43583|DENR_HUMAN Density-regulated protein OS=Homo sapiens OX=9606 GN=DENR PE=1 SV=2	1	6	56885	38033	54212	43613	55020	43998	59686	43639	57157	54997
O75140	DEP domain-containing protein 5	DEPDC5	sp|O75140|DEPD5_HUMAN GATOR complex protein DEPDC5 OS=Homo sapiens OX=9606 GN=DEPDC5 PE=1 SV=2	1	10	46188	32485	44878	31459	40413	35343	44172	37155	40046	46364
Q8TB45	DEP domain-containing mTOR-interacting protein	DEPTOR	sp|Q8TB45|DPTOR_HUMAN DEP domain-containing mTOR-interacting protein OS=Homo sapiens OX=9606 GN=DEPTOR PE=1 SV=2	1	4	18176	17335	17798	19305	15939	19100	16497	17817	13484	17773
Q9Y315	Deoxyribose-phosphate aldolase	DERA	sp|Q9Y315|DEOC_HUMAN Deoxyribose-phosphate aldolase OS=Homo sapiens OX=9606 GN=DERA PE=1 SV=2	1	6	18681	21050	18839	20948	18318	18796	17735	22360	16699	19868
Q9BUN8	Derlin-1	DERL1	sp|Q9BUN8|DERL1_HUMAN Derlin-1 OS=Homo sapiens OX=9606 GN=DERL1 PE=1 SV=1	1	4	46870	31826	47889	38503	46943	39475	51841	34998	45748	50866
O00273	DNA fragmentation factor subunit alpha	DFFA	sp|O00273|DFFA_HUMAN DNA fragmentation factor subunit alpha OS=Homo sapiens OX=9606 GN=DFFA PE=1 SV=1	1	5	44470	33714	40832	38155	35000	35444	40454	36484	40684	36571
O60443	Non-syndromic hearing impairment protein 5	DFNA5	sp|O60443|GSDME_HUMAN Gasdermin-E OS=Homo sapiens OX=9606 GN=GSDME PE=1 SV=2	1	11	91670	66643	93170	78140	84808	85389	89240	74331	85998	85715
P23743	Diacylglycerol kinase alpha	DGKA	sp|P23743|DGKA_HUMAN Diacylglycerol kinase alpha OS=Homo sapiens OX=9606 GN=DGKA PE=1 SV=3	1	9	86085	52268	81705	60959	82025	65833	83767	58786	78115	82885
Q9Y6T7	Diacylglycerol kinase beta	DGKB	sp|Q9Y6T7|DGKB_HUMAN Diacylglycerol kinase beta OS=Homo sapiens OX=9606 GN=DGKB PE=1 SV=2	1	16	238930	121330	238470	134330	233920	148460	235680	126160	207570	269280
Q16760	Diacylglycerol kinase delta	DGKD	sp|Q16760|DGKD_HUMAN Diacylglycerol kinase delta OS=Homo sapiens OX=9606 GN=DGKD PE=1 SV=4	1	4	17652	15168	21452	17780	22401	19766	23515	14758	21471	24278
P52429	Diacylglycerol kinase epsilon	DGKE	sp|P52429|DGKE_HUMAN Diacylglycerol kinase epsilon OS=Homo sapiens OX=9606 GN=DGKE PE=1 SV=1	1	7	71005	43089	70321	45485	67272	48603	67429	42395	61373	72380
P49619	Diacylglycerol kinase gamma	DGKG	sp|P49619|DGKG_HUMAN Diacylglycerol kinase gamma OS=Homo sapiens OX=9606 GN=DGKG PE=1 SV=3	1	9	56463	39747	60700	48609	56380	50314	56828	47988	54392	64270
Q86XP1	Diacylglycerol kinase eta	DGKH	sp|Q86XP1|DGKH_HUMAN Diacylglycerol kinase eta OS=Homo sapiens OX=9606 GN=DGKH PE=1 SV=1	1	5	54707	32008	56753	35400	53059	39676	60009	35430	52370	62936
O75912	Diacylglycerol kinase iota	DGKI	sp|O75912|DGKI_HUMAN Diacylglycerol kinase iota OS=Homo sapiens OX=9606 GN=DGKI PE=1 SV=1	1	6	29003	16829	29194	18782	29143	19567	29586	17404	28152	34541
P52824	Diacylglycerol kinase theta	DGKQ	sp|P52824|DGKQ_HUMAN Diacylglycerol kinase theta OS=Homo sapiens OX=9606 GN=DGKQ PE=1 SV=2	1	10	67555	50927	75477	53153	73027	60468	69633	53481	65298	84376
Q13574	Diacylglycerol kinase zeta	DGKZ	sp|Q13574|DGKZ_HUMAN Diacylglycerol kinase zeta OS=Homo sapiens OX=9606 GN=DGKZ PE=1 SV=4	1	16	129950	77349	137610	83084	129640	95424	130870	77699	119840	149900
Q16854	Deoxyguanosine kinase, mitochondrial	DGUOK	sp|Q16854|DGUOK_HUMAN Deoxyguanosine kinase, mitochondrial OS=Homo sapiens OX=9606 GN=DGUOK PE=1 SV=2	1	5	73727	50231	67541	45915	66829	52867	68090	48837	63595	73015
Q15392	Delta(24)-sterol reductase	DHCR24	sp|Q15392|DHC24_HUMAN Delta(24)-sterol reductase OS=Homo sapiens OX=9606 GN=DHCR24 PE=1 SV=2	1	5	7237.1	5161.6	8280.3	5955.4	6573	6080.9	8410.4	6286.1	7411.7	9388.2
Q9UBM7	7-dehydrocholesterol reductase	DHCR7	sp|Q9UBM7|DHCR7_HUMAN 7-dehydrocholesterol reductase OS=Homo sapiens OX=9606 GN=DHCR7 PE=1 SV=1	1	6	59713	53238	57263	47523	53351	51608	57700	48211	48742	59844
Q02127	Dihydroorotate dehydrogenase (quinone), mitochondrial	DHODH	sp|Q02127|PYRD_HUMAN Dihydroorotate dehydrogenase (quinone), mitochondrial OS=Homo sapiens OX=9606 GN=DHODH PE=1 SV=3	1	6	52206	33819	48925	39296	43716	43611	49943	38188	46584	51562
Q6UWP2	Dehydrogenase/reductase SDR family member 11	DHRS11	sp|Q6UWP2|DHR11_HUMAN Dehydrogenase/reductase SDR family member 11 OS=Homo sapiens OX=9606 GN=DHRS11 PE=1 SV=1	1	8	36012	22403	32666	25371	32190	26478	32307	23674	30454	33545
Q6UX07	Dehydrogenase/reductase SDR family member 13	DHRS13	sp|Q6UX07|DHR13_HUMAN Dehydrogenase/reductase SDR family member 13 OS=Homo sapiens OX=9606 GN=DHRS13 PE=2 SV=1	1	2	10734	9415.5	12700	10101	10296	10429	10861	9611.6	10818	11549
Q9BTZ2	Dehydrogenase/reductase SDR family member 4	DHRS4	sp|Q9BTZ2|DHRS4_HUMAN Dehydrogenase/reductase SDR family member 4 OS=Homo sapiens OX=9606 GN=DHRS4 PE=1 SV=3	3	9	114400	89920	130820	117970	132800	123360	126160	119210	118260	143140
Q9Y394	Dehydrogenase/reductase SDR family member 7	DHRS7	sp|Q9Y394|DHRS7_HUMAN Dehydrogenase/reductase SDR family member 7 OS=Homo sapiens OX=9606 GN=DHRS7 PE=1 SV=1	1	9	90738	72086	86944	80614	82479	83997	89428	85913	86129	90222
Q6IAN0	Dehydrogenase/reductase SDR family member 7B	DHRS7B	sp|Q6IAN0|DRS7B_HUMAN Dehydrogenase/reductase SDR family member 7B OS=Homo sapiens OX=9606 GN=DHRS7B PE=1 SV=2	1	6	27278	16457	28802	18730	23439	21354	25168	17573	24603	29750
Q96HY7	Probable 2-oxoglutarate dehydrogenase E1 component DHKTD1, mitochondrial	DHTKD1	sp|Q96HY7|DHTK1_HUMAN Probable 2-oxoglutarate dehydrogenase E1 component DHKTD1, mitochondrial OS=Homo sapiens OX=9606 GN=DHTKD1 PE=1 SV=2	1	6	27101	23265	27688	29765	26897	27836	28378	28822	28658	24759
O43143	Pre-mRNA-splicing factor ATP-dependent RNA helicase DHX15	DHX15	sp|O43143|DHX15_HUMAN Pre-mRNA-splicing factor ATP-dependent RNA helicase DHX15 OS=Homo sapiens OX=9606 GN=DHX15 PE=1 SV=2	1	12	119550	90435	114840	109030	105390	112010	110450	111140	104490	115460
Q7Z478	ATP-dependent RNA helicase DHX29	DHX29	sp|Q7Z478|DHX29_HUMAN ATP-dependent RNA helicase DHX29 OS=Homo sapiens OX=9606 GN=DHX29 PE=1 SV=2	1	4	12353	10154	13784	12531	12868	10430	14153	12699	12336	16681
Q7L2E3	Putative ATP-dependent RNA helicase DHX30	DHX30	sp|Q7L2E3|DHX30_HUMAN ATP-dependent RNA helicase DHX30 OS=Homo sapiens OX=9606 GN=DHX30 PE=1 SV=1	1	30	443390	308450	424540	325390	390420	344940	424060	329870	389040	452770
Q9H2U1	ATP-dependent RNA helicase DHX36	DHX36	sp|Q9H2U1|DHX36_HUMAN ATP-dependent DNA/RNA helicase DHX36 OS=Homo sapiens OX=9606 GN=DHX36 PE=1 SV=2	1	5	42857	28258	43113	31659	40557	36313	41981	30659	39623	44402
Q08211	ATP-dependent RNA helicase A	DHX9	sp|Q08211|DHX9_HUMAN ATP-dependent RNA helicase A OS=Homo sapiens OX=9606 GN=DHX9 PE=1 SV=4	1	16	278610	163150	249350	198300	248910	218600	246140	196220	255940	250770
Q9NR28	Diablo homolog, mitochondrial	DIABLO	sp|Q9NR28|DBLOH_HUMAN Diablo homolog, mitochondrial OS=Homo sapiens OX=9606 GN=DIABLO PE=1 SV=1	1	6	18296	15060	19031	16829	19411	19016	19640	17323	20323	18091
O60610	Protein diaphanous homolog 1	DIAPH1	sp|O60610|DIAP1_HUMAN Protein diaphanous homolog 1 OS=Homo sapiens OX=9606 GN=DIAPH1 PE=1 SV=2	1	17	109730	60954	99788	66447	103140	78213	98937	65937	103710	107500
O60879	Protein diaphanous homolog 2	DIAPH2	sp|O60879|DIAP2_HUMAN Protein diaphanous homolog 2 OS=Homo sapiens OX=9606 GN=DIAPH2 PE=1 SV=1	1	3	25895	15332	25099	16404	25240	16884	26543	14854	24922	29724
Q14689	Disco-interacting protein 2 homolog A	DIP2A	sp|Q14689|DIP2A_HUMAN Disco-interacting protein 2 homolog A OS=Homo sapiens OX=9606 GN=DIP2A PE=1 SV=2	1	19	119370	84061	115150	95107	116540	103220	116320	97853	117330	131500
Q9P265	Disco-interacting protein 2 homolog B	DIP2B	sp|Q9P265|DIP2B_HUMAN Disco-interacting protein 2 homolog B OS=Homo sapiens OX=9606 GN=DIP2B PE=1 SV=3	1	33	443110	385300	433000	402300	410290	404440	458160	413850	400490	424990
Q9Y2E4	Disco-interacting protein 2 homolog C	DIP2C	sp|Q9Y2E4|DIP2C_HUMAN Disco-interacting protein 2 homolog C OS=Homo sapiens OX=9606 GN=DIP2C PE=1 SV=2	1	26	205450	155860	207530	172270	202840	177130	209400	163350	198710	220370
O95057	GTP-binding protein Di-Ras1	DIRAS1	sp|O95057|DIRA1_HUMAN GTP-binding protein Di-Ras1 OS=Homo sapiens OX=9606 GN=DIRAS1 PE=1 SV=1	1	8	227770	135790	216660	143160	196410	152540	201090	145230	188340	209980
Q96HU8	GTP-binding protein Di-Ras2	DIRAS2	sp|Q96HU8|DIRA2_HUMAN GTP-binding protein Di-Ras2 OS=Homo sapiens OX=9606 GN=DIRAS2 PE=1 SV=1	1	7	177810	113270	185440	125350	170100	134170	181410	124250	159350	189340
Q8IYB7	DIS3-like exonuclease 2	DIS3L2	sp|Q8IYB7|DI3L2_HUMAN DIS3-like exonuclease 2 OS=Homo sapiens OX=9606 GN=DIS3L2 PE=1 SV=4	1	11	61489	48735	64135	54677	63901	57016	64692	52728	64213	69899
A7MBM2	Protein dispatched homolog 2	DISP2	sp|A7MBM2|DISP2_HUMAN Protein dispatched homolog 2 OS=Homo sapiens OX=9606 GN=DISP2 PE=2 SV=2	1	3	473.75	237.33	401.55	440.78	222.06	162.74	513.31	193.37	213.08	732.36
O60832	H/ACA ribonucleoprotein complex subunit 4	DKC1	sp|O60832|DKC1_HUMAN H/ACA ribonucleoprotein complex subunit DKC1 OS=Homo sapiens OX=9606 GN=DKC1 PE=1 SV=3	1	2	6522.6	5510.8	7270.1	6305	6003.3	6325.5	7280.3	5904.7	5875	8032.9
Q9UBP4	Dickkopf-related protein 3	DKK3	sp|Q9UBP4|DKK3_HUMAN Dickkopf-related protein 3 OS=Homo sapiens OX=9606 GN=DKK3 PE=1 SV=2	1	3	48280	30842	52089	35641	49224	40054	45369	34279	44117	50473
P10515	Dihydrolipoyllysine-residue acetyltransferase component of pyruvate dehydrogenase complex, mitochondrial	DLAT	sp|P10515|ODP2_HUMAN Dihydrolipoyllysine-residue acetyltransferase component of pyruvate dehydrogenase complex, mitochondrial OS=Homo sapiens OX=9606 GN=DLAT PE=1 SV=3	1	17	474550	332280	461920	364240	424630	370900	453210	360850	410510	478000
P09622	Dihydrolipoyl dehydrogenase, mitochondrial	DLD	sp|P09622|DLDH_HUMAN Dihydrolipoyl dehydrogenase, mitochondrial OS=Homo sapiens OX=9606 GN=DLD PE=1 SV=2	1	21	1146600	793450	1110500	835730	1017100	851820	1141600	832980	994900	1080100
Q12959	Disks large homolog 1	DLG1	sp|Q12959|DLG1_HUMAN Disks large homolog 1 OS=Homo sapiens OX=9606 GN=DLG1 PE=1 SV=2	1	16	153850	101540	152120	115730	141020	122620	152280	115060	140830	159090
Q15700	Disks large homolog 2	DLG2	sp|Q15700|DLG2_HUMAN Disks large homolog 2 OS=Homo sapiens OX=9606 GN=DLG2 PE=1 SV=3	1	28	392970	243470	397400	269660	371100	288920	406360	264260	351400	423290
Q92796	Disks large homolog 3	DLG3	sp|Q92796|DLG3_HUMAN Disks large homolog 3 OS=Homo sapiens OX=9606 GN=DLG3 PE=1 SV=2	1	18	201100	124220	182000	133740	176980	139970	190270	125070	173140	195240
P78352	Disks large homolog 4	DLG4	sp|P78352|DLG4_HUMAN Disks large homolog 4 OS=Homo sapiens OX=9606 GN=DLG4 PE=1 SV=3	1	36	765540	461850	746180	506780	726550	523540	757730	460990	680500	848030
O14490	Disks large-associated protein 1	DLGAP1	sp|O14490|DLGP1_HUMAN Disks large-associated protein 1 OS=Homo sapiens OX=9606 GN=DLGAP1 PE=1 SV=1	1	26	323530	176460	315520	198780	307020	219090	314200	189360	293260	349480
Q9P1A6	Disks large-associated protein 2	DLGAP2	sp|Q9P1A6|DLGP2_HUMAN Disks large-associated protein 2 OS=Homo sapiens OX=9606 GN=DLGAP2 PE=1 SV=4	1	14	120000	69148	121020	80143	118920	88385	110890	72361	108460	140410
O95886	Disks large-associated protein 3	DLGAP3	sp|O95886|DLGP3_HUMAN Disks large-associated protein 3 OS=Homo sapiens OX=9606 GN=DLGAP3 PE=1 SV=3	1	21	195830	112690	197680	127600	193550	134600	197250	116970	167700	225370
Q9Y2H0	Disks large-associated protein 4	DLGAP4	sp|Q9Y2H0|DLGP4_HUMAN Disks large-associated protein 4 OS=Homo sapiens OX=9606 GN=DLGAP4 PE=1 SV=3	1	15	169330	103610	161210	108010	155640	120010	171360	105420	151620	181710
P36957	Dihydrolipoyllysine-residue succinyltransferase component of 2-oxoglutarate dehydrogenase complex, mitochondrial	DLST	sp|P36957|ODO2_HUMAN Dihydrolipoyllysine-residue succinyltransferase component of 2-oxoglutarate dehydrogenase complex, mitochondrial OS=Homo sapiens OX=9606 GN=DLST PE=1 SV=4	1	16	808300	550150	787850	593760	731360	627390	792230	601890	712170	782750
P11532	Dystrophin	DMD	sp|P11532|DMD_HUMAN Dystrophin OS=Homo sapiens OX=9606 GN=DMD PE=1 SV=3	1	15	104460	71582	101180	83649	98242	88152	100290	80667	93783	116560
Q08495	Dematin	DMTN	sp|Q08495|DEMA_HUMAN Dematin OS=Homo sapiens OX=9606 GN=DMTN PE=1 SV=3	1	22	311510	178510	308310	182740	281140	195830	301080	183970	273640	316700
Q09019	Dystrophia myotonica WD repeat-containing protein	DMWD	sp|Q09019|DMWD_HUMAN Dystrophia myotonica WD repeat-containing protein OS=Homo sapiens OX=9606 GN=DMWD PE=1 SV=3	1	15	117570	78131	118030	86943	118070	85482	116230	76747	107870	129980
Q9Y485	DmX-like protein 1	DMXL1	sp|Q9Y485|DMXL1_HUMAN DmX-like protein 1 OS=Homo sapiens OX=9606 GN=DMXL1 PE=1 SV=3	1	41	266980	184180	269910	204420	252820	208670	260280	199950	249490	276510
Q8TDJ6	DmX-like protein 2	DMXL2	sp|Q8TDJ6|DMXL2_HUMAN DmX-like protein 2 OS=Homo sapiens OX=9606 GN=DMXL2 PE=1 SV=2	1	98	1303200	792420	1283900	847870	1250500	937880	1292500	807930	1207800	1416500
Q86Y56	Dynein assembly factor 5, axonemal	DNAAF5	sp|Q86Y56|DAAF5_HUMAN Dynein assembly factor 5, axonemal OS=Homo sapiens OX=9606 GN=DNAAF5 PE=1 SV=4	1	3	7110.5	5078.7	7666.8	5853.8	7665.4	6774.9	8722.5	6743.8	7356.3	8724.2
Q96JB1	Dynein heavy chain 8, axonemal	DNAH8	sp|Q96JB1|DYH8_HUMAN Dynein heavy chain 8, axonemal OS=Homo sapiens OX=9606 GN=DNAH8 PE=1 SV=2	1	2	78805	46312	76412	43490	64098	44977	71482	43788	67646	75274
P31689	DnaJ homolog subfamily A member 1	DNAJA1	sp|P31689|DNJA1_HUMAN DnaJ homolog subfamily A member 1 OS=Homo sapiens OX=9606 GN=DNAJA1 PE=1 SV=2	1	14	188270	116330	197200	135780	176330	142300	178340	137600	162780	195350
O60884	DnaJ homolog subfamily A member 2	DNAJA2	sp|O60884|DNJA2_HUMAN DnaJ homolog subfamily A member 2 OS=Homo sapiens OX=9606 GN=DNAJA2 PE=1 SV=1	1	17	338650	208540	330980	228020	305720	241160	328260	227660	300770	339620
Q96EY1	DnaJ homolog subfamily A member 3, mitochondrial	DNAJA3	sp|Q96EY1|DNJA3_HUMAN DnaJ homolog subfamily A member 3, mitochondrial OS=Homo sapiens OX=9606 GN=DNAJA3 PE=1 SV=2	1	11	182170	117040	178060	130740	165870	139680	167350	130750	154830	193000
Q8WW22	DnaJ homolog subfamily A member 4	DNAJA4	sp|Q8WW22|DNJA4_HUMAN DnaJ homolog subfamily A member 4 OS=Homo sapiens OX=9606 GN=DNAJA4 PE=1 SV=1	1	15	167980	99868	166600	109220	161980	124020	159540	102630	158260	176390
P25685	DnaJ homolog subfamily B member 1	DNAJB1	sp|P25685|DNJB1_HUMAN DnaJ homolog subfamily B member 1 OS=Homo sapiens OX=9606 GN=DNAJB1 PE=1 SV=4	1	19	208080	114050	197500	126510	186110	142280	192860	127330	183930	196520
Q9UBS4	DnaJ homolog subfamily B member 11	DNAJB11	sp|Q9UBS4|DJB11_HUMAN DnaJ homolog subfamily B member 11 OS=Homo sapiens OX=9606 GN=DNAJB11 PE=1 SV=1	1	9	66679	44393	61153	46022	58623	54801	61119	48338	63242	69208
Q9NXW2	DnaJ homolog subfamily B member 12	DNAJB12	sp|Q9NXW2|DJB12_HUMAN DnaJ homolog subfamily B member 12 OS=Homo sapiens OX=9606 GN=DNAJB12 PE=1 SV=5	1	4	90319	62032	94768	62887	88432	72717	94513	63226	82877	92541
Q8TBM8	DnaJ homolog subfamily B member 14	DNAJB14	sp|Q8TBM8|DJB14_HUMAN DnaJ homolog subfamily B member 14 OS=Homo sapiens OX=9606 GN=DNAJB14 PE=1 SV=1	1	9	100130	62800	98733	62735	94770	75079	100110	65924	92660	106630
P25686	DnaJ homolog subfamily B member 2	DNAJB2	sp|P25686|DNJB2_HUMAN DnaJ homolog subfamily B member 2 OS=Homo sapiens OX=9606 GN=DNAJB2 PE=1 SV=3	1	14	311850	208330	304340	235450	287160	244110	300370	233630	285530	306170
Q9UDY4	DnaJ homolog subfamily B member 4	DNAJB4	sp|Q9UDY4|DNJB4_HUMAN DnaJ homolog subfamily B member 4 OS=Homo sapiens OX=9606 GN=DNAJB4 PE=1 SV=1	1	17	185900	112180	175500	117540	168410	127620	170380	117230	154490	175310
O75190	DnaJ homolog subfamily B member 6	DNAJB6	sp|O75190|DNJB6_HUMAN DnaJ homolog subfamily B member 6 OS=Homo sapiens OX=9606 GN=DNAJB6 PE=1 SV=2	4	9	204770	150630	197620	165640	178510	164940	201210	168170	174320	195340
Q8IXB1	DnaJ homolog subfamily C member 10	DNAJC10	sp|Q8IXB1|DJC10_HUMAN DnaJ homolog subfamily C member 10 OS=Homo sapiens OX=9606 GN=DNAJC10 PE=1 SV=2	1	3	7096.6	5927.2	9195.5	7215.3	7701.1	8202.2	7521.1	7861.1	9039.2	9349.1
Q9NVH1	DnaJ homolog subfamily C member 11	DNAJC11	sp|Q9NVH1|DJC11_HUMAN DnaJ homolog subfamily C member 11 OS=Homo sapiens OX=9606 GN=DNAJC11 PE=1 SV=2	1	24	288330	200220	275680	221550	262750	223010	269300	214610	255300	293940
Q9UKB3	DnaJ homolog subfamily C member 12	DNAJC12	sp|Q9UKB3|DJC12_HUMAN DnaJ homolog subfamily C member 12 OS=Homo sapiens OX=9606 GN=DNAJC12 PE=1 SV=1	1	3	45074	26708	46358	31546	47477	35839	47826	31635	45237	47374
O75165	DnaJ homolog subfamily C member 13	DNAJC13	sp|O75165|DJC13_HUMAN DnaJ homolog subfamily C member 13 OS=Homo sapiens OX=9606 GN=DNAJC13 PE=1 SV=5	1	33	238230	161760	253930	176780	246280	198000	243970	174900	225090	274280
Q9Y2G8	DnaJ homolog subfamily C member 16	DNAJC16	sp|Q9Y2G8|DJC16_HUMAN DnaJ homolog subfamily C member 16 OS=Homo sapiens OX=9606 GN=DNAJC16 PE=2 SV=3	1	9	54882	36937	54347	36421	47844	46724	53950	36580	48526	58998
Q96DA6	Mitochondrial import inner membrane translocase subunit TIM14	DNAJC19	sp|Q96DA6|TIM14_HUMAN Mitochondrial import inner membrane translocase subunit TIM14 OS=Homo sapiens OX=9606 GN=DNAJC19 PE=1 SV=3	1	7	131660	86046	117660	85945	113850	91860	125320	89062	111830	122390
Q13217	DnaJ homolog subfamily C member 3	DNAJC3	sp|Q13217|DNJC3_HUMAN DnaJ homolog subfamily C member 3 OS=Homo sapiens OX=9606 GN=DNAJC3 PE=1 SV=1	1	9	80594	62337	82720	72264	81176	77323	82530	75313	76017	92098
Q96LL9	DnaJ homolog subfamily C member 30	DNAJC30	sp|Q96LL9|DJC30_HUMAN DnaJ homolog subfamily C member 30, mitochondrial OS=Homo sapiens OX=9606 GN=DNAJC30 PE=1 SV=3	1	4	37530	24482	38003	27864	34269	27595	38230	26907	35576	36264
Q9H3Z4	DnaJ homolog subfamily C member 5	DNAJC5	sp|Q9H3Z4|DNJC5_HUMAN DnaJ homolog subfamily C member 5 OS=Homo sapiens OX=9606 GN=DNAJC5 PE=1 SV=1	1	9	348490	183290	326320	182970	307870	219890	314700	193460	290450	324610
O75061	Putative tyrosine-protein phosphatase auxilin	DNAJC6	sp|O75061|AUXI_HUMAN Putative tyrosine-protein phosphatase auxilin OS=Homo sapiens OX=9606 GN=DNAJC6 PE=1 SV=3	1	30	499590	311980	492500	345410	473260	372520	486950	349110	448970	506440
Q99615	DnaJ homolog subfamily C member 7	DNAJC7	sp|Q99615|DNJC7_HUMAN DnaJ homolog subfamily C member 7 OS=Homo sapiens OX=9606 GN=DNAJC7 PE=1 SV=2	1	19	160010	116710	168000	129960	161930	139580	168220	126190	157930	173840
O75937	DnaJ homolog subfamily C member 8	DNAJC8	sp|O75937|DNJC8_HUMAN DnaJ homolog subfamily C member 8 OS=Homo sapiens OX=9606 GN=DNAJC8 PE=1 SV=2	1	4	28667	18818	29610	20355	23651	21562	27715	19275	26684	25262
Q4LDG9	Dynein light chain 1, axonemal	DNAL1	sp|Q4LDG9|DNAL1_HUMAN Dynein light chain 1, axonemal OS=Homo sapiens OX=9606 GN=DNAL1 PE=1 SV=1	1	3	18743	13437	18551	14314	19172	17179	20010	14383	15896	20145
P49184	Deoxyribonuclease-1-like 1	DNASE1L1	sp|P49184|DNSL1_HUMAN Deoxyribonuclease-1-like 1 OS=Homo sapiens OX=9606 GN=DNASE1L1 PE=1 SV=1	1	3	11634	9071.6	12289	9191.3	10934	11090	13123	9043.9	12391	14789
Q8NFT8	Delta and Notch-like epidermal growth factor-related receptor	DNER	sp|Q8NFT8|DNER_HUMAN Delta and Notch-like epidermal growth factor-related receptor OS=Homo sapiens OX=9606 GN=DNER PE=1 SV=1	1	3	30398	26017	32964	30969	30348	31629	35490	31726	29275	32684
Q05193	Dynamin-1	DNM1	sp|Q05193|DYN1_HUMAN Dynamin-1 OS=Homo sapiens OX=9606 GN=DNM1 PE=1 SV=2	1	53	2899000	1800800	2879000	1959200	2761500	2117000	2809800	1855600	2537900	3168300
O00429	Dynamin-1-like protein	DNM1L	sp|O00429|DNM1L_HUMAN Dynamin-1-like protein OS=Homo sapiens OX=9606 GN=DNM1L PE=1 SV=2	1	47	619780	427700	588940	443110	535100	471760	595370	432260	553550	580960
P50570	Dynamin-2	DNM2	sp|P50570|DYN2_HUMAN Dynamin-2 OS=Homo sapiens OX=9606 GN=DNM2 PE=1 SV=2	1	21	233290	197490	237130	227890	233440	233450	241840	241880	226660	266060
Q9UQ16	Dynamin-3	DNM3	sp|Q9UQ16|DYN3_HUMAN Dynamin-3 OS=Homo sapiens OX=9606 GN=DNM3 PE=1 SV=4	1	33	753030	529340	737980	575090	714270	600500	746900	561140	682580	795080
Q9ULA0	Aspartyl aminopeptidase	DNPEP	sp|Q9ULA0|DNPEP_HUMAN Aspartyl aminopeptidase OS=Homo sapiens OX=9606 GN=DNPEP PE=1 SV=2	1	9	191770	122160	189950	140150	177030	156560	185470	151660	177850	196380
O43598	2-deoxynucleoside 5-phosphate N-hydrolase 1	DNPH1	sp|O43598|DNPH1_HUMAN 2-deoxynucleoside 5-phosphate N-hydrolase 1 OS=Homo sapiens OX=9606 GN=DNPH1 PE=1 SV=1	1	3	45438	34907	45954	36550	43143	37064	43032	36361	42237	41893
Q14183	Double C2-like domain-containing protein alpha	DOC2A	sp|Q14183|DOC2A_HUMAN Double C2-like domain-containing protein alpha OS=Homo sapiens OX=9606 GN=DOC2A PE=1 SV=5	1	12	91498	50629	86623	50624	85401	58795	85945	45031	78937	98769
Q14185	Dedicator of cytokinesis protein 1	DOCK1	sp|Q14185|DOCK1_HUMAN Dedicator of cytokinesis protein 1 OS=Homo sapiens OX=9606 GN=DOCK1 PE=1 SV=2	2	21	74625	73538	83514	81941	77967	86115	82908	88405	76695	88367
Q96BY6	Dedicator of cytokinesis protein 10	DOCK10	sp|Q96BY6|DOC10_HUMAN Dedicator of cytokinesis protein 10 OS=Homo sapiens OX=9606 GN=DOCK10 PE=1 SV=3	1	20	154780	154810	156750	178790	153430	176100	172810	189720	147500	174380
Q8IZD9	Dedicator of cytokinesis protein 3	DOCK3	sp|Q8IZD9|DOCK3_HUMAN Dedicator of cytokinesis protein 3 OS=Homo sapiens OX=9606 GN=DOCK3 PE=1 SV=1	1	30	262080	145020	251920	156550	243600	176780	254330	157070	244930	284230
Q8N1I0	Dedicator of cytokinesis protein 4	DOCK4	sp|Q8N1I0|DOCK4_HUMAN Dedicator of cytokinesis protein 4 OS=Homo sapiens OX=9606 GN=DOCK4 PE=1 SV=3	1	33	289630	198480	275190	212190	265160	220590	277880	212280	256600	292210
Q9H7D0	Dedicator of cytokinesis protein 5	DOCK5	sp|Q9H7D0|DOCK5_HUMAN Dedicator of cytokinesis protein 5 OS=Homo sapiens OX=9606 GN=DOCK5 PE=1 SV=3	2	28	128160	144640	141900	166720	130230	162790	149270	175700	133220	147420
Q96N67	Dedicator of cytokinesis protein 7	DOCK7	sp|Q96N67|DOCK7_HUMAN Dedicator of cytokinesis protein 7 OS=Homo sapiens OX=9606 GN=DOCK7 PE=1 SV=4	3	17	65032	42531	62343	48349	61100	54170	61554	47817	56566	67378
Q9BZ29	Dedicator of cytokinesis protein 9	DOCK9	sp|Q9BZ29|DOCK9_HUMAN Dedicator of cytokinesis protein 9 OS=Homo sapiens OX=9606 GN=DOCK9 PE=1 SV=2	1	21	117170	87904	116530	97884	111080	101500	116870	94581	106160	130410
Q9Y3R5	Protein dopey-2	DOPEY2	sp|Q9Y3R5|DOP2_HUMAN Protein dopey-2 OS=Homo sapiens OX=9606 GN=DOP1B PE=1 SV=5	1	5	12165	7907.7	12033	8062.1	12664	9351.9	10834	8044.7	10287	13002
Q8N350	Protein Dos	DOS	sp|Q8N350|CBARP_HUMAN Voltage-dependent calcium channel beta subunit-associated regulatory protein OS=Homo sapiens OX=9606 GN=CBARP PE=1 SV=3	1	12	46971	32196	40902	31946	40724	33545	44418	31777	40367	49593
Q9H3H5	UDP-N-acetylglucosamine--dolichyl-phosphate N-acetylglucosaminephosphotransferase	DPAGT1	sp|Q9H3H5|GPT_HUMAN UDP-N-acetylglucosamine--dolichyl-phosphate N-acetylglucosaminephosphotransferase OS=Homo sapiens OX=9606 GN=DPAGT1 PE=1 SV=2	1	2	23448	15902	20372	16508	18173	15299	19065	13735	18517	20894
O60762	Dolichol-phosphate mannosyltransferase subunit 1	DPM1	sp|O60762|DPM1_HUMAN Dolichol-phosphate mannosyltransferase subunit 1 OS=Homo sapiens OX=9606 GN=DPM1 PE=1 SV=1	1	9	49147	40743	43909	42047	42498	40478	50481	37189	40991	46357
Q8N608	Inactive dipeptidyl peptidase 10	DPP10	sp|Q8N608|DPP10_HUMAN Inactive dipeptidyl peptidase 10 OS=Homo sapiens OX=9606 GN=DPP10 PE=1 SV=2	1	28	522520	253610	467290	246220	452110	280090	448160	219260	438040	483010
Q9NY33	Dipeptidyl peptidase 3	DPP3	sp|Q9NY33|DPP3_HUMAN Dipeptidyl peptidase 3 OS=Homo sapiens OX=9606 GN=DPP3 PE=1 SV=2	1	17	138090	107770	125110	117220	115200	121820	136710	121880	122560	123890
P42658	Dipeptidyl aminopeptidase-like protein 6	DPP6	sp|P42658|DPP6_HUMAN Dipeptidyl aminopeptidase-like protein 6 OS=Homo sapiens OX=9606 GN=DPP6 PE=1 SV=2	1	39	849990	472030	792460	454850	745130	538290	771830	428800	715180	843350
Q9UHL4	Dipeptidyl peptidase 2	DPP7	sp|Q9UHL4|DPP2_HUMAN Dipeptidyl peptidase 2 OS=Homo sapiens OX=9606 GN=DPP7 PE=1 SV=3	1	10	71040	56797	64858	65680	60545	66366	73009	66063	60014	71083
Q6V1X1	Dipeptidyl peptidase 8	DPP8	sp|Q6V1X1|DPP8_HUMAN Dipeptidyl peptidase 8 OS=Homo sapiens OX=9606 GN=DPP8 PE=1 SV=1	1	4	37903	24213	36586	30379	35497	31381	36201	28167	32382	39002
Q86TI2	Dipeptidyl peptidase 9	DPP9	sp|Q86TI2|DPP9_HUMAN Dipeptidyl peptidase 9 OS=Homo sapiens OX=9606 GN=DPP9 PE=1 SV=3	1	6	32802	26015	33125	26387	28983	29423	35393	27435	29819	32242
Q2PZI1	Probable C-mannosyltransferase DPY19L1	DPY19L1	sp|Q2PZI1|D19L1_HUMAN Probable C-mannosyltransferase DPY19L1 OS=Homo sapiens OX=9606 GN=DPY19L1 PE=2 SV=1	2	5	23966	18190	29071	19317	26492	23554	24675	20411	25774	27236
Q6ZPD9	Probable C-mannosyltransferase DPY19L3	DPY19L3	sp|Q6ZPD9|D19L3_HUMAN Probable C-mannosyltransferase DPY19L3 OS=Homo sapiens OX=9606 GN=DPY19L3 PE=1 SV=1	1	2	14055	11760	13624	13490	13449	14257	12467	12478	13124	13884
Q16555	Dihydropyrimidinase-related protein 2	DPYSL2	sp|Q16555|DPYL2_HUMAN Dihydropyrimidinase-related protein 2 OS=Homo sapiens OX=9606 GN=DPYSL2 PE=1 SV=1	1	27	2890700	2154500	2749400	2393400	2588600	2333600	2864400	2239700	2731800	2694500
Q14195	Dihydropyrimidinase-related protein 3	DPYSL3	sp|Q14195|DPYL3_HUMAN Dihydropyrimidinase-related protein 3 OS=Homo sapiens OX=9606 GN=DPYSL3 PE=1 SV=1	2	22	487170	274180	473010	300540	439680	324630	463740	298590	444450	444990
O14531	Dihydropyrimidinase-related protein 4	DPYSL4	sp|O14531|DPYL4_HUMAN Dihydropyrimidinase-related protein 4 OS=Homo sapiens OX=9606 GN=DPYSL4 PE=1 SV=2	1	26	441080	274010	423780	289680	395190	309480	422890	273370	378470	447190
Q9BPU6	Dihydropyrimidinase-related protein 5	DPYSL5	sp|Q9BPU6|DPYL5_HUMAN Dihydropyrimidinase-related protein 5 OS=Homo sapiens OX=9606 GN=DPYSL5 PE=1 SV=1	1	26	587290	447610	568990	470710	518390	477940	595620	519490	514920	571710
Q9Y295	Developmentally-regulated GTP-binding protein 1	DRG1	sp|Q9Y295|DRG1_HUMAN Developmentally-regulated GTP-binding protein 1 OS=Homo sapiens OX=9606 GN=DRG1 PE=1 SV=1	1	8	60497	50251	67254	54374	66549	57680	69600	55024	62275	78634
P55039	Developmentally-regulated GTP-binding protein 2	DRG2	sp|P55039|DRG2_HUMAN Developmentally-regulated GTP-binding protein 2 OS=Homo sapiens OX=9606 GN=DRG2 PE=1 SV=1	1	9	63446	48447	66650	56262	63606	62430	67538	56747	62160	72616
O14972	Down syndrome critical region protein 3	DSCR3	sp|O14972|VP26C_HUMAN Vacuolar protein sorting-associated protein 26C OS=Homo sapiens OX=9606 GN=VPS26C PE=1 SV=1	1	6	48893	35130	48527	42032	44090	40933	46429	38010	42135	52419
Q02413	Desmoglein-1	DSG1	sp|Q02413|DSG1_HUMAN Desmoglein-1 OS=Homo sapiens OX=9606 GN=DSG1 PE=1 SV=2	3	9	85759	75191	71882	71865	74448	50624	77085	82118	39462	69486
P15924	Desmoplakin	DSP	sp|P15924|DESP_HUMAN Desmoplakin OS=Homo sapiens OX=9606 GN=DSP PE=1 SV=3	1	66	707220	573830	581360	546160	609480	417490	662090	533730	344200	568450
Q03001	Dystonin	DST	sp|Q03001|DYST_HUMAN Dystonin OS=Homo sapiens OX=9606 GN=DST PE=1 SV=4	2	164	1560500	1155100	1521800	1278900	1468400	1343900	1537300	1289300	1447100	1582400
P60981	Destrin	DSTN	sp|P60981|DEST_HUMAN Destrin OS=Homo sapiens OX=9606 GN=DSTN PE=1 SV=3	1	11	201760	123810	189390	132890	169880	139070	181830	138700	165550	179590
Q6XUX3	Dual serine/threonine and tyrosine protein kinase	DSTYK	sp|Q6XUX3|DUSTY_HUMAN Dual serine/threonine and tyrosine protein kinase OS=Homo sapiens OX=9606 GN=DSTYK PE=1 SV=2	1	4	24407	16447	24269	19425	21263	22072	23327	18851	23098	24161
Q8TEA8	D-tyrosyl-tRNA(Tyr) deacylase 1	DTD1	sp|Q8TEA8|DTD1_HUMAN D-aminoacyl-tRNA deacylase 1 OS=Homo sapiens OX=9606 GN=DTD1 PE=1 SV=2	1	8	73362	45870	71369	50363	58486	44972	63739	50240	62440	61296
Q9Y4J8	Dystrobrevin alpha	DTNA	sp|Q9Y4J8|DTNA_HUMAN Dystrobrevin alpha OS=Homo sapiens OX=9606 GN=DTNA PE=1 SV=2	1	10	164770	110780	157090	119470	154750	135990	148310	120740	150420	165770
O60941	Dystrobrevin beta	DTNB	sp|O60941|DTNB_HUMAN Dystrobrevin beta OS=Homo sapiens OX=9606 GN=DTNB PE=1 SV=1	1	2	33328	22856	32958	23003	32040	24473	33155	19934	30419	34489
Q8N9I9	Probable E3 ubiquitin-protein ligase DTX3	DTX3	sp|Q8N9I9|DTX3_HUMAN Probable E3 ubiquitin-protein ligase DTX3 OS=Homo sapiens OX=9606 GN=DTX3 PE=1 SV=2	1	7	58163	43580	52971	43810	53937	47113	56748	41391	50049	60278
P23919	Thymidylate kinase	DTYMK	sp|P23919|KTHY_HUMAN Thymidylate kinase OS=Homo sapiens OX=9606 GN=DTYMK PE=1 SV=4	1	6	43301	37867	43914	42686	42505	39789	48086	43365	40286	45486
Q9H1R2	Dual specificity protein phosphatase 15	DUSP15	sp|Q9H1R2|DUS15_HUMAN Dual specificity protein phosphatase 15 OS=Homo sapiens OX=9606 GN=DUSP15 PE=1 SV=4	1	2	20185	30200	21373	31203	19148	25478	20720	35474	16275	16366
Q9NRW4	Dual specificity protein phosphatase 22	DUSP22	sp|Q9NRW4|DUS22_HUMAN Dual specificity protein phosphatase 22 OS=Homo sapiens OX=9606 GN=DUSP22 PE=1 SV=1	1	2	2792.9	2437.7	3208.8	2202.9	2556.6	2897.2	3505	2644.6	2003.1	2635.3
Q9BVJ7	Dual specificity protein phosphatase 23	DUSP23	sp|Q9BVJ7|DUS23_HUMAN Dual specificity protein phosphatase 23 OS=Homo sapiens OX=9606 GN=DUSP23 PE=1 SV=1	1	2	6273	5448.2	7722	6717.9	6872.1	7442.6	6078.7	6411.4	6790.6	6742.9
P51452	Dual specificity protein phosphatase 3	DUSP3	sp|P51452|DUS3_HUMAN Dual specificity protein phosphatase 3 OS=Homo sapiens OX=9606 GN=DUSP3 PE=1 SV=1	1	7	116180	74968	108830	77611	102350	86197	109530	77695	104190	104580
P33316	Deoxyuridine 5-triphosphate nucleotidohydrolase, mitochondrial	DUT	sp|P33316|DUT_HUMAN Deoxyuridine 5-triphosphate nucleotidohydrolase, mitochondrial OS=Homo sapiens OX=9606 GN=DUT PE=1 SV=4	1	9	88735	60954	80327	60890	79572	67252	77258	64922	77109	76910
Q14204	Cytoplasmic dynein 1 heavy chain 1	DYNC1H1	sp|Q14204|DYHC1_HUMAN Cytoplasmic dynein 1 heavy chain 1 OS=Homo sapiens OX=9606 GN=DYNC1H1 PE=1 SV=5	1	250	5044800	3559700	5041700	3917500	4694300	4066600	5099300	3959300	4604000	5286800
O14576	Cytoplasmic dynein 1 intermediate chain 1	DYNC1I1	sp|O14576|DC1I1_HUMAN Cytoplasmic dynein 1 intermediate chain 1 OS=Homo sapiens OX=9606 GN=DYNC1I1 PE=1 SV=2	1	20	393980	240710	375480	247730	341940	256060	374550	244360	336930	416620
Q13409	Cytoplasmic dynein 1 intermediate chain 2	DYNC1I2	sp|Q13409|DC1I2_HUMAN Cytoplasmic dynein 1 intermediate chain 2 OS=Homo sapiens OX=9606 GN=DYNC1I2 PE=1 SV=3	1	18	197510	170930	206200	196780	188870	194650	207230	216490	187830	214400
Q9Y6G9	Cytoplasmic dynein 1 light intermediate chain 1	DYNC1LI1	sp|Q9Y6G9|DC1L1_HUMAN Cytoplasmic dynein 1 light intermediate chain 1 OS=Homo sapiens OX=9606 GN=DYNC1LI1 PE=1 SV=3	1	22	468420	275020	468170	295430	430260	330820	459330	295570	402660	485280
O43237	Cytoplasmic dynein 1 light intermediate chain 2	DYNC1LI2	sp|O43237|DC1L2_HUMAN Cytoplasmic dynein 1 light intermediate chain 2 OS=Homo sapiens OX=9606 GN=DYNC1LI2 PE=1 SV=1	1	21	342280	258550	352220	289980	308300	295450	355580	302330	306860	358580
Q8NCM8	Cytoplasmic dynein 2 heavy chain 1	DYNC2H1	sp|Q8NCM8|DYHC2_HUMAN Cytoplasmic dynein 2 heavy chain 1 OS=Homo sapiens OX=9606 GN=DYNC2H1 PE=1 SV=4	1	4	2133.9	745.6	1843.6	1602.5	1706.5	849.73	1200.4	1013.5	1258.4	2131.6
P63167	Dynein light chain 1, cytoplasmic	DYNLL1	sp|P63167|DYL1_HUMAN Dynein light chain 1, cytoplasmic OS=Homo sapiens OX=9606 GN=DYNLL1 PE=1 SV=1	1	2	215930	135860	199100	147330	189300	166120	204980	152150	188910	194860
Q96FJ2	Dynein light chain 2, cytoplasmic	DYNLL2	sp|Q96FJ2|DYL2_HUMAN Dynein light chain 2, cytoplasmic OS=Homo sapiens OX=9606 GN=DYNLL2 PE=1 SV=1	1	2	163640	98479	146560	98176	137290	118720	149930	99024	134020	137500
Q9NP97	Dynein light chain roadblock-type 1	DYNLRB1	sp|Q9NP97|DLRB1_HUMAN Dynein light chain roadblock-type 1 OS=Homo sapiens OX=9606 GN=DYNLRB1 PE=1 SV=3	2	5	9999.9	9071.6	11077	9260.6	11714	9600.6	11483	9002.4	9852.2	12132
P63172	Dynein light chain Tctex-type 1	DYNLT1	sp|P63172|DYLT1_HUMAN Dynein light chain Tctex-type 1 OS=Homo sapiens OX=9606 GN=DYNLT1 PE=1 SV=1	1	2	13991	15847	14885	15358	14499	15084	16615	17456	15356	17339
P51808	Dynein light chain Tctex-type 3	DYNLT3	sp|P51808|DYLT3_HUMAN Dynein light chain Tctex-type 3 OS=Homo sapiens OX=9606 GN=DYNLT3 PE=1 SV=1	1	2	25681	13463	20863	17421	22310	15726	21672	15880	20084	24266
Q13627	Dual specificity tyrosine-phosphorylation-regulated kinase 1A	DYRK1A	sp|Q13627|DYR1A_HUMAN Dual specificity tyrosine-phosphorylation-regulated kinase 1A OS=Homo sapiens OX=9606 GN=DYRK1A PE=1 SV=2	3	12	70432	41549	66312	44973	65223	51957	69857	45522	62761	74470
O75923	Dysferlin	DYSF	sp|O75923|DYSF_HUMAN Dysferlin OS=Homo sapiens OX=9606 GN=DYSF PE=1 SV=1	1	4	11854	12559	12316	15703	13173	14269	12872	13426	12037	13425
Q5JPH6	Probable glutamate--tRNA ligase, mitochondrial	EARS2	sp|Q5JPH6|SYEM_HUMAN Probable glutamate--tRNA ligase, mitochondrial OS=Homo sapiens OX=9606 GN=EARS2 PE=1 SV=2	1	15	237780	157920	224270	159770	203050	172300	237540	164280	208090	224700
P42892	Endothelin-converting enzyme 1	ECE1	sp|P42892|ECE1_HUMAN Endothelin-converting enzyme 1 OS=Homo sapiens OX=9606 GN=ECE1 PE=1 SV=2	1	2	33360	23648	30834	21521	30050	27622	32316	26005	27892	30491
Q13011	Delta(3,5)-Delta(2,4)-dienoyl-CoA isomerase, mitochondrial	ECH1	sp|Q13011|ECH1_HUMAN Delta(3,5)-Delta(2,4)-dienoyl-CoA isomerase, mitochondrial OS=Homo sapiens OX=9606 GN=ECH1 PE=1 SV=2	1	12	350600	250290	328450	275950	294600	274190	340240	275120	285500	324050
Q9NTX5	Ethylmalonyl-CoA decarboxylase	ECHDC1	sp|Q9NTX5|ECHD1_HUMAN Ethylmalonyl-CoA decarboxylase OS=Homo sapiens OX=9606 GN=ECHDC1 PE=1 SV=2	1	11	188730	165290	187530	181010	169820	175010	189610	189120	169810	189260
P30084	Enoyl-CoA hydratase, mitochondrial	ECHS1	sp|P30084|ECHM_HUMAN Enoyl-CoA hydratase, mitochondrial OS=Homo sapiens OX=9606 GN=ECHS1 PE=1 SV=4	1	21	776270	542690	744980	545850	665840	553080	757750	555030	668240	762380
P42126	Enoyl-CoA delta isomerase 1, mitochondrial	ECI1	sp|P42126|ECI1_HUMAN Enoyl-CoA delta isomerase 1, mitochondrial OS=Homo sapiens OX=9606 GN=ECI1 PE=1 SV=1	1	5	77819	52686	74266	59231	66443	62949	74671	63941	66573	79409
O75521	Enoyl-CoA delta isomerase 2, mitochondrial	ECI2	sp|O75521|ECI2_HUMAN Enoyl-CoA delta isomerase 2 OS=Homo sapiens OX=9606 GN=ECI2 PE=1 SV=4	1	16	158890	97515	160450	115630	151980	127620	147530	121670	147610	153200
Q5VYK3	Proteasome-associated protein ECM29 homolog	ECM29	sp|Q5VYK3|ECM29_HUMAN Proteasome adapter and scaffold protein ECM29 OS=Homo sapiens OX=9606 GN=ECPAS PE=1 SV=2	1	22	99360	65860	96284	76934	91470	85128	98272	73616	87982	103120
Q9BQ95	Evolutionarily conserved signaling intermediate in Toll pathway, mitochondrial	ECSIT	sp|Q9BQ95|ECSIT_HUMAN Evolutionarily conserved signaling intermediate in Toll pathway, mitochondrial OS=Homo sapiens OX=9606 GN=ECSIT PE=1 SV=1	1	9	21558	15962	20588	18172	20786	17424	23188	19012	20993	23362
Q96F86	Enhancer of mRNA-decapping protein 3	EDC3	sp|Q96F86|EDC3_HUMAN Enhancer of mRNA-decapping protein 3 OS=Homo sapiens OX=9606 GN=EDC3 PE=1 SV=1	1	3	16190	10980	15847	12120	15682	13649	14546	12993	16008	16657
Q6P2E9	Enhancer of mRNA-decapping protein 4	EDC4	sp|Q6P2E9|EDC4_HUMAN Enhancer of mRNA-decapping protein 4 OS=Homo sapiens OX=9606 GN=EDC4 PE=1 SV=1	1	13	38870	30013	38683	32658	40250	34238	40712	29055	40330	46016
O60869	Endothelial differentiation-related factor 1	EDF1	sp|O60869|EDF1_HUMAN Endothelial differentiation-related factor 1 OS=Homo sapiens OX=9606 GN=EDF1 PE=1 SV=1	1	10	116090	76048	118110	82119	101470	89245	116530	91528	105400	115060
O43854	EGF-like repeat and discoidin I-like domain-containing protein 3	EDIL3	sp|O43854|EDIL3_HUMAN EGF-like repeat and discoidin I-like domain-containing protein 3 OS=Homo sapiens OX=9606 GN=EDIL3 PE=1 SV=1	1	13	116400	103950	128800	113650	112500	120350	131880	122070	122040	123280
P24530	Endothelin B receptor	EDNRB	sp|P24530|EDNRB_HUMAN Endothelin receptor type B OS=Homo sapiens OX=9606 GN=EDNRB PE=1 SV=1	2	5	40881	24751	38760	25322	35926	29230	41899	28719	32233	40749
Q15075	Early endosome antigen 1	EEA1	sp|Q15075|EEA1_HUMAN Early endosome antigen 1 OS=Homo sapiens OX=9606 GN=EEA1 PE=1 SV=2	1	66	779170	505640	745550	550660	691650	591180	759830	570540	695470	755320
Q5VTE0;P68104	Putative elongation factor 1-alpha-like 3;Elongation factor 1-alpha 1	EEF1A1P5;EEF1A1	sp|Q5VTE0|EF1A3_HUMAN Putative elongation factor 1-alpha-like 3 OS=Homo sapiens OX=9606 GN=EEF1A1P5 PE=5 SV=1;sp|P68104|EF1A1_HUMAN Elongation factor 1-alpha 1 OS=Homo sapiens OX=9606 GN=EEF1A1 PE=1 SV=1	2	14	828510	667360	838740	757030	734520	761830	840630	766210	707850	823190
Q05639	Elongation factor 1-alpha 2	EEF1A2	sp|Q05639|EF1A2_HUMAN Elongation factor 1-alpha 2 OS=Homo sapiens OX=9606 GN=EEF1A2 PE=1 SV=1	1	12	416590	265640	379070	271860	350210	290560	398040	276960	347540	373320
P24534	Elongation factor 1-beta	EEF1B2	sp|P24534|EF1B_HUMAN Elongation factor 1-beta OS=Homo sapiens OX=9606 GN=EEF1B2 PE=1 SV=3	1	7	230300	162280	223940	166020	208870	168760	216260	167860	199270	216230
P29692	Elongation factor 1-delta	EEF1D	sp|P29692|EF1D_HUMAN Elongation factor 1-delta OS=Homo sapiens OX=9606 GN=EEF1D PE=1 SV=5	1	5	37253	30624	35739	30835	36756	31079	39995	32727	33919	35645
O43324	Eukaryotic translation elongation factor 1 epsilon-1	EEF1E1	sp|O43324|MCA3_HUMAN Eukaryotic translation elongation factor 1 epsilon-1 OS=Homo sapiens OX=9606 GN=EEF1E1 PE=1 SV=1	1	6	90981	61340	87402	70899	88524	80357	86427	73958	79880	100070
P26641	Elongation factor 1-gamma	EEF1G	sp|P26641|EF1G_HUMAN Elongation factor 1-gamma OS=Homo sapiens OX=9606 GN=EEF1G PE=1 SV=3	1	24	550040	365550	524060	372350	478200	401320	508980	381180	473310	529000
P13639	Elongation factor 2	EEF2	sp|P13639|EF2_HUMAN Elongation factor 2 OS=Homo sapiens OX=9606 GN=EEF2 PE=1 SV=4	1	41	953440	663100	959600	752870	900210	784430	946640	763380	877100	929940
P57772	Selenocysteine-specific elongation factor	EEFSEC	sp|P57772|SELB_HUMAN Selenocysteine-specific elongation factor OS=Homo sapiens OX=9606 GN=EEFSEC PE=1 SV=4	1	11	76643	54362	73242	59551	73585	64349	75245	60796	72854	85613
Q12805	EGF-containing fibulin-like extracellular matrix protein 1	EFEMP1	sp|Q12805|FBLN3_HUMAN EGF-containing fibulin-like extracellular matrix protein 1 OS=Homo sapiens OX=9606 GN=EFEMP1 PE=1 SV=2	1	3	15763	11291	16816	14603	16292	15418	16605	13237	16817	16264
Q9BUP0	EF-hand domain-containing protein D1	EFHD1	sp|Q9BUP0|EFHD1_HUMAN EF-hand domain-containing protein D1 OS=Homo sapiens OX=9606 GN=EFHD1 PE=1 SV=1	1	9	80030	84958	85584	103360	80410	95828	89411	116630	82114	74000
Q96C19	EF-hand domain-containing protein D2	EFHD2	sp|Q96C19|EFHD2_HUMAN EF-hand domain-containing protein D2 OS=Homo sapiens OX=9606 GN=EFHD2 PE=1 SV=1	1	11	422540	283910	390690	293530	352890	291930	374000	302680	368430	344270
P52799	Ephrin-B2	EFNB2	sp|P52799|EFNB2_HUMAN Ephrin-B2 OS=Homo sapiens OX=9606 GN=EFNB2 PE=1 SV=1	1	5	61593	34053	63119	34652	57280	38922	57214	30943	53946	64479
Q15768	Ephrin-B3	EFNB3	sp|Q15768|EFNB3_HUMAN Ephrin-B3 OS=Homo sapiens OX=9606 GN=EFNB3 PE=1 SV=1	1	3	4658.6	3313	4655.3	3114.3	4385.1	3021.9	4974.6	2460.5	3450.6	5592.2
Q14156	Protein EFR3 homolog A	EFR3A	sp|Q14156|EFR3A_HUMAN Protein EFR3 homolog A OS=Homo sapiens OX=9606 GN=EFR3A PE=1 SV=2	1	10	132190	99621	135590	107540	122040	113920	125300	100580	117290	127800
Q9Y2G0	Protein EFR3 homolog B	EFR3B	sp|Q9Y2G0|EFR3B_HUMAN Protein EFR3 homolog B OS=Homo sapiens OX=9606 GN=EFR3B PE=1 SV=2	1	27	280510	167710	274160	179200	261790	196120	276080	165510	258530	292440
Q7Z2Z2	Elongation factor Tu GTP-binding domain-containing protein 1	EFTUD1	sp|Q7Z2Z2|EFL1_HUMAN Elongation factor-like GTPase 1 OS=Homo sapiens OX=9606 GN=EFL1 PE=1 SV=2	1	6	25115	18505	27152	19121	25301	22088	26761	18781	22477	27945
Q15029	116 kDa U5 small nuclear ribonucleoprotein component	EFTUD2	sp|Q15029|U5S1_HUMAN 116 kDa U5 small nuclear ribonucleoprotein component OS=Homo sapiens OX=9606 GN=EFTUD2 PE=1 SV=1	1	8	51098	42392	51079	47615	50235	48987	52368	46375	47882	53201
P00533	Epidermal growth factor receptor	EGFR	sp|P00533|EGFR_HUMAN Epidermal growth factor receptor OS=Homo sapiens OX=9606 GN=EGFR PE=1 SV=2	1	17	89362	66390	74057	73226	71752	81815	75652	78071	71769	86206
Q9GZT9	Egl nine homolog 1	EGLN1	sp|Q9GZT9|EGLN1_HUMAN Egl nine homolog 1 OS=Homo sapiens OX=9606 GN=EGLN1 PE=1 SV=1	2	9	15901	11325	15784	12434	16520	12591	16944	10921	15060	17861
Q8NDI1	EH domain-binding protein 1	EHBP1	sp|Q8NDI1|EHBP1_HUMAN EH domain-binding protein 1 OS=Homo sapiens OX=9606 GN=EHBP1 PE=1 SV=3	1	11	61007	46177	59269	46807	60844	48445	60232	42934	57617	69523
Q9H4M9	EH domain-containing protein 1	EHD1	sp|Q9H4M9|EHD1_HUMAN EH domain-containing protein 1 OS=Homo sapiens OX=9606 GN=EHD1 PE=1 SV=2	1	18	125470	97547	131090	112650	114060	116800	123640	112170	116920	128000
Q9NZN4	EH domain-containing protein 2	EHD2	sp|Q9NZN4|EHD2_HUMAN EH domain-containing protein 2 OS=Homo sapiens OX=9606 GN=EHD2 PE=1 SV=2	1	6	23077	15631	23709	15613	19075	17674	19460	15032	20059	22667
Q9NZN3	EH domain-containing protein 3	EHD3	sp|Q9NZN3|EHD3_HUMAN EH domain-containing protein 3 OS=Homo sapiens OX=9606 GN=EHD3 PE=1 SV=2	1	16	787500	501450	769430	529200	715410	579180	734730	514700	699210	724340
Q9H223	EH domain-containing protein 4	EHD4	sp|Q9H223|EHD4_HUMAN EH domain-containing protein 4 OS=Homo sapiens OX=9606 GN=EHD4 PE=1 SV=1	1	10	106820	82836	100700	85542	94809	93466	98681	83253	94848	101160
Q08426	Peroxisomal bifunctional enzyme;Enoyl-CoA hydratase/3,2-trans-enoyl-CoA isomerase;3-hydroxyacyl-CoA dehydrogenase	EHHADH	sp|Q08426|ECHP_HUMAN Peroxisomal bifunctional enzyme OS=Homo sapiens OX=9606 GN=EHHADH PE=1 SV=3	1	2	11159	8699.8	12285	10543	10798	12705	11622	11486	11121	13834
Q8N9N8	Probable RNA-binding protein EIF1AD	EIF1AD	sp|Q8N9N8|EIF1A_HUMAN Probable RNA-binding protein EIF1AD OS=Homo sapiens OX=9606 GN=EIF1AD PE=1 SV=1	1	2	1432.7	1031	1452.5	1347.7	1307.6	1317.7	1531.8	1274.4	1469.8	1884.9
P47813;O14602	Eukaryotic translation initiation factor 1A, X-chromosomal;Eukaryotic translation initiation factor 1A, Y-chromosomal	EIF1AX;EIF1AY	sp|P47813|IF1AX_HUMAN Eukaryotic translation initiation factor 1A, X-chromosomal OS=Homo sapiens OX=9606 GN=EIF1AX PE=1 SV=2;sp|O14602|IF1AY_HUMAN Eukaryotic translation initiation factor 1A, Y-chromosomal OS=Homo sapiens OX=9606 GN=EIF1AY PE=1 SV=4	2	8	153920	112010	151690	116530	132100	129540	142190	128720	131640	154890
Q9BY44	Eukaryotic translation initiation factor 2A;Eukaryotic translation initiation factor 2A, N-terminally processed	EIF2A	sp|Q9BY44|EIF2A_HUMAN Eukaryotic translation initiation factor 2A OS=Homo sapiens OX=9606 GN=EIF2A PE=1 SV=3	1	8	93927	69185	95788	71112	91025	79896	90776	75262	82153	98045
P19525	Interferon-induced, double-stranded RNA-activated protein kinase	EIF2AK2	sp|P19525|E2AK2_HUMAN Interferon-induced, double-stranded RNA-activated protein kinase OS=Homo sapiens OX=9606 GN=EIF2AK2 PE=1 SV=2	1	11	114500	73760	109680	82447	104460	89925	107310	84634	99729	122170
Q14232	Translation initiation factor eIF-2B subunit alpha	EIF2B1	sp|Q14232|EI2BA_HUMAN Translation initiation factor eIF-2B subunit alpha OS=Homo sapiens OX=9606 GN=EIF2B1 PE=1 SV=1	1	6	47396	34093	44047	31712	40160	34910	44003	33492	41554	41413
P49770	Translation initiation factor eIF-2B subunit beta	EIF2B2	sp|P49770|EI2BB_HUMAN Translation initiation factor eIF-2B subunit beta OS=Homo sapiens OX=9606 GN=EIF2B2 PE=1 SV=3	1	8	62588	45268	64219	51140	59648	49228	61692	50788	56061	67048
Q9NR50	Translation initiation factor eIF-2B subunit gamma	EIF2B3	sp|Q9NR50|EI2BG_HUMAN Translation initiation factor eIF-2B subunit gamma OS=Homo sapiens OX=9606 GN=EIF2B3 PE=1 SV=1	1	8	43929	30427	44083	33683	45710	36233	44195	34492	43459	49304
Q9UI10	Translation initiation factor eIF-2B subunit delta	EIF2B4	sp|Q9UI10|EI2BD_HUMAN Translation initiation factor eIF-2B subunit delta OS=Homo sapiens OX=9606 GN=EIF2B4 PE=1 SV=2	1	10	69330	49032	70714	51203	64936	57219	68717	54203	62493	70747
Q13144	Translation initiation factor eIF-2B subunit epsilon	EIF2B5	sp|Q13144|EI2BE_HUMAN Translation initiation factor eIF-2B subunit epsilon OS=Homo sapiens OX=9606 GN=EIF2B5 PE=1 SV=3	1	7	39495	29757	42756	34141	35618	35839	40594	31144	36765	42449
P05198	Eukaryotic translation initiation factor 2 subunit 1	EIF2S1	sp|P05198|IF2A_HUMAN Eukaryotic translation initiation factor 2 subunit 1 OS=Homo sapiens OX=9606 GN=EIF2S1 PE=1 SV=3	1	16	160860	119410	165580	127950	159500	130440	161990	133040	148820	201620
P20042	Eukaryotic translation initiation factor 2 subunit 2	EIF2S2	sp|P20042|IF2B_HUMAN Eukaryotic translation initiation factor 2 subunit 2 OS=Homo sapiens OX=9606 GN=EIF2S2 PE=1 SV=2	1	10	99257	70196	105210	75090	98872	72582	100020	76371	90440	136380
P41091;Q2VIR3	Eukaryotic translation initiation factor 2 subunit 3;Putative eukaryotic translation initiation factor 2 subunit 3-like protein	EIF2S3;EIF2S3L	sp|P41091|IF2G_HUMAN Eukaryotic translation initiation factor 2 subunit 3 OS=Homo sapiens OX=9606 GN=EIF2S3 PE=1 SV=3;sp|Q2VIR3|IF2GL_HUMAN Eukaryotic translation initiation factor 2 subunit 3B OS=Homo sapiens OX=9606 GN=EIF2S3B PE=2 SV=2	2	13	160760	109940	163610	120570	158320	126840	155110	122590	133220	197550
Q14152	Eukaryotic translation initiation factor 3 subunit A	EIF3A	sp|Q14152|EIF3A_HUMAN Eukaryotic translation initiation factor 3 subunit A OS=Homo sapiens OX=9606 GN=EIF3A PE=1 SV=1	1	41	275080	224550	282970	258260	270700	262110	283000	252470	254270	330630
P55884	Eukaryotic translation initiation factor 3 subunit B	EIF3B	sp|P55884|EIF3B_HUMAN Eukaryotic translation initiation factor 3 subunit B OS=Homo sapiens OX=9606 GN=EIF3B PE=1 SV=3	1	21	190590	145890	199290	167740	187760	173890	195770	172870	180920	231210
Q99613;B5ME19	Eukaryotic translation initiation factor 3 subunit C;Eukaryotic translation initiation factor 3 subunit C-like protein	EIF3C;EIF3CL	sp|Q99613|EIF3C_HUMAN Eukaryotic translation initiation factor 3 subunit C OS=Homo sapiens OX=9606 GN=EIF3C PE=1 SV=1;sp|B5ME19|EIFCL_HUMAN Eukaryotic translation initiation factor 3 subunit C-like protein OS=Homo sapiens OX=9606 GN=EIF3CL PE=1 SV=1	2	19	103100	77052	98567	88750	93206	101450	96706	93012	89438	114060
O15371	Eukaryotic translation initiation factor 3 subunit D	EIF3D	sp|O15371|EIF3D_HUMAN Eukaryotic translation initiation factor 3 subunit D OS=Homo sapiens OX=9606 GN=EIF3D PE=1 SV=1	1	9	42712	34502	45992	39745	42941	43655	45804	39472	42081	50911
P60228	Eukaryotic translation initiation factor 3 subunit E	EIF3E	sp|P60228|EIF3E_HUMAN Eukaryotic translation initiation factor 3 subunit E OS=Homo sapiens OX=9606 GN=EIF3E PE=1 SV=1	1	14	134380	117800	138520	128990	123880	125760	131640	122540	122090	149350
O00303	Eukaryotic translation initiation factor 3 subunit F	EIF3F	sp|O00303|EIF3F_HUMAN Eukaryotic translation initiation factor 3 subunit F OS=Homo sapiens OX=9606 GN=EIF3F PE=1 SV=1	1	7	59298	47257	58181	57586	62160	63334	61106	57384	55798	72303
O75821	Eukaryotic translation initiation factor 3 subunit G	EIF3G	sp|O75821|EIF3G_HUMAN Eukaryotic translation initiation factor 3 subunit G OS=Homo sapiens OX=9606 GN=EIF3G PE=1 SV=2	1	9	63611	43704	65508	47978	58694	53736	62190	52465	52105	68941
O15372	Eukaryotic translation initiation factor 3 subunit H	EIF3H	sp|O15372|EIF3H_HUMAN Eukaryotic translation initiation factor 3 subunit H OS=Homo sapiens OX=9606 GN=EIF3H PE=1 SV=1	1	14	114500	87232	116770	98472	113170	106220	109620	104710	103400	128150
Q13347	Eukaryotic translation initiation factor 3 subunit I	EIF3I	sp|Q13347|EIF3I_HUMAN Eukaryotic translation initiation factor 3 subunit I OS=Homo sapiens OX=9606 GN=EIF3I PE=1 SV=1	1	9	115650	97270	119220	106210	107050	103090	121480	105520	100690	135160
O75822	Eukaryotic translation initiation factor 3 subunit J	EIF3J	sp|O75822|EIF3J_HUMAN Eukaryotic translation initiation factor 3 subunit J OS=Homo sapiens OX=9606 GN=EIF3J PE=1 SV=2	1	12	139550	107520	138410	111980	130010	113950	134960	113230	124830	144350
Q9UBQ5	Eukaryotic translation initiation factor 3 subunit K	EIF3K	sp|Q9UBQ5|EIF3K_HUMAN Eukaryotic translation initiation factor 3 subunit K OS=Homo sapiens OX=9606 GN=EIF3K PE=1 SV=1	1	5	43392	33567	43065	35596	42703	41952	44141	38182	41179	45352
Q9Y262	Eukaryotic translation initiation factor 3 subunit L	EIF3L	sp|Q9Y262|EIF3L_HUMAN Eukaryotic translation initiation factor 3 subunit L OS=Homo sapiens OX=9606 GN=EIF3L PE=1 SV=1	1	21	309720	240360	307660	270020	295270	277220	300040	275230	270810	332660
Q7L2H7	Eukaryotic translation initiation factor 3 subunit M	EIF3M	sp|Q7L2H7|EIF3M_HUMAN Eukaryotic translation initiation factor 3 subunit M OS=Homo sapiens OX=9606 GN=EIF3M PE=1 SV=1	1	9	41632	32579	44503	42278	41699	37428	42374	38439	36743	50716
P60842	Eukaryotic initiation factor 4A-I	EIF4A1	sp|P60842|IF4A1_HUMAN Eukaryotic initiation factor 4A-I OS=Homo sapiens OX=9606 GN=EIF4A1 PE=1 SV=1	1	9	472070	331260	464780	379070	429050	395900	458190	377830	432750	467090
Q14240	Eukaryotic initiation factor 4A-II;Eukaryotic initiation factor 4A-II, N-terminally processed	EIF4A2	sp|Q14240|IF4A2_HUMAN Eukaryotic initiation factor 4A-II OS=Homo sapiens OX=9606 GN=EIF4A2 PE=1 SV=2	1	8	128790	92397	122800	103570	116930	109070	119720	102710	120030	126510
P38919	Eukaryotic initiation factor 4A-III;Eukaryotic initiation factor 4A-III, N-terminally processed	EIF4A3	sp|P38919|IF4A3_HUMAN Eukaryotic initiation factor 4A-III OS=Homo sapiens OX=9606 GN=EIF4A3 PE=1 SV=4	1	8	28896	23965	29037	27805	27971	28118	29150	24704	26444	31367
P23588	Eukaryotic translation initiation factor 4B	EIF4B	sp|P23588|IF4B_HUMAN Eukaryotic translation initiation factor 4B OS=Homo sapiens OX=9606 GN=EIF4B PE=1 SV=2	1	20	246350	174020	222950	171980	215300	183950	235790	183400	219860	229160
P06730	Eukaryotic translation initiation factor 4E	EIF4E	sp|P06730|IF4E_HUMAN Eukaryotic translation initiation factor 4E OS=Homo sapiens OX=9606 GN=EIF4E PE=1 SV=2	1	5	54080	34596	53740	36074	47590	41283	53735	38564	49608	48762
O60573	Eukaryotic translation initiation factor 4E type 2	EIF4E2	sp|O60573|IF4E2_HUMAN Eukaryotic translation initiation factor 4E type 2 OS=Homo sapiens OX=9606 GN=EIF4E2 PE=1 SV=1	1	4	31800	21776	35592	23462	29078	25046	29319	24575	31163	30880
Q9NRA8	Eukaryotic translation initiation factor 4E transporter	EIF4ENIF1	sp|Q9NRA8|4ET_HUMAN Eukaryotic translation initiation factor 4E transporter OS=Homo sapiens OX=9606 GN=EIF4ENIF1 PE=1 SV=2	1	3	22064	13319	21745	13526	19951	16360	21936	14827	17801	25765
Q04637	Eukaryotic translation initiation factor 4 gamma 1	EIF4G1	sp|Q04637|IF4G1_HUMAN Eukaryotic translation initiation factor 4 gamma 1 OS=Homo sapiens OX=9606 GN=EIF4G1 PE=1 SV=4	2	33	305190	197220	294760	217090	275160	231710	292450	216530	277270	308920
P78344	Eukaryotic translation initiation factor 4 gamma 2	EIF4G2	sp|P78344|IF4G2_HUMAN Eukaryotic translation initiation factor 4 gamma 2 OS=Homo sapiens OX=9606 GN=EIF4G2 PE=1 SV=1	1	23	261330	177040	261810	196600	251630	214210	268800	187720	240030	269130
O43432	Eukaryotic translation initiation factor 4 gamma 3	EIF4G3	sp|O43432|IF4G3_HUMAN Eukaryotic translation initiation factor 4 gamma 3 OS=Homo sapiens OX=9606 GN=EIF4G3 PE=1 SV=2	1	21	156270	113180	146490	121950	139960	126710	157510	118020	136870	170720
Q15056	Eukaryotic translation initiation factor 4H	EIF4H	sp|Q15056|IF4H_HUMAN Eukaryotic translation initiation factor 4H OS=Homo sapiens OX=9606 GN=EIF4H PE=1 SV=5	1	13	196000	118150	193300	134230	170780	143520	174920	137920	171600	183090
P55010	Eukaryotic translation initiation factor 5	EIF5	sp|P55010|IF5_HUMAN Eukaryotic translation initiation factor 5 OS=Homo sapiens OX=9606 GN=EIF5 PE=1 SV=2	1	18	171360	119420	182310	136490	170890	140490	175100	129170	150350	205070
P63241;Q6IS14	Eukaryotic translation initiation factor 5A-1;Eukaryotic translation initiation factor 5A-1-like	EIF5A;EIF5AL1	sp|P63241|IF5A1_HUMAN Eukaryotic translation initiation factor 5A-1 OS=Homo sapiens OX=9606 GN=EIF5A PE=1 SV=2;sp|Q6IS14|IF5AL_HUMAN Eukaryotic translation initiation factor 5A-1-like OS=Homo sapiens OX=9606 GN=EIF5AL1 PE=2 SV=2	2	6	192490	135960	185210	146990	164890	152130	185830	147470	160900	176790
O60841	Eukaryotic translation initiation factor 5B	EIF5B	sp|O60841|IF2P_HUMAN Eukaryotic translation initiation factor 5B OS=Homo sapiens OX=9606 GN=EIF5B PE=1 SV=4	1	12	60121	44411	65847	53145	59325	56569	64467	50181	53782	70357
P56537	Eukaryotic translation initiation factor 6	EIF6	sp|P56537|IF6_HUMAN Eukaryotic translation initiation factor 6 OS=Homo sapiens OX=9606 GN=EIF6 PE=1 SV=1	1	4	26324	24356	26537	25127	25295	24899	28363	23869	26355	28002
Q15717	ELAV-like protein 1	ELAVL1	sp|Q15717|ELAV1_HUMAN ELAV-like protein 1 OS=Homo sapiens OX=9606 GN=ELAVL1 PE=1 SV=2	1	6	51753	30599	46870	35692	45737	36550	45543	33824	44973	44883
Q12926	ELAV-like protein 2	ELAVL2	sp|Q12926|ELAV2_HUMAN ELAV-like protein 2 OS=Homo sapiens OX=9606 GN=ELAVL2 PE=1 SV=2	1	3	191180	120890	171550	121660	164760	136320	173920	128500	165360	177650
Q14576	ELAV-like protein 3	ELAVL3	sp|Q14576|ELAV3_HUMAN ELAV-like protein 3 OS=Homo sapiens OX=9606 GN=ELAVL3 PE=2 SV=3	1	4	10085	7397.5	10332	7535	8551.7	9161.4	10157	8386	11201	11591
Q5R3F8	Protein phosphatase 1 regulatory subunit 29	ELFN2	sp|Q5R3F8|PPR29_HUMAN Protein phosphatase 1 regulatory subunit 29 OS=Homo sapiens OX=9606 GN=ELFN2 PE=1 SV=1	1	11	116510	60624	117230	68444	117840	77436	121520	64650	101280	136960
Q92556	Engulfment and cell motility protein 1	ELMO1	sp|Q92556|ELMO1_HUMAN Engulfment and cell motility protein 1 OS=Homo sapiens OX=9606 GN=ELMO1 PE=1 SV=2	1	19	161660	164890	165420	187050	151090	184410	169510	206820	155370	174130
Q96JJ3	Engulfment and cell motility protein 2	ELMO2	sp|Q96JJ3|ELMO2_HUMAN Engulfment and cell motility protein 2 OS=Homo sapiens OX=9606 GN=ELMO2 PE=1 SV=2	1	12	41739	27723	38909	32609	39031	33220	42367	29537	37240	46416
Q8N336	ELMO domain-containing protein 1	ELMOD1	sp|Q8N336|ELMD1_HUMAN ELMO domain-containing protein 1 OS=Homo sapiens OX=9606 GN=ELMOD1 PE=2 SV=3	1	6	100720	64409	98356	75467	97872	75398	97954	67959	97114	106640
Q8IZ81	ELMO domain-containing protein 2	ELMOD2	sp|Q8IZ81|ELMD2_HUMAN ELMO domain-containing protein 2 OS=Homo sapiens OX=9606 GN=ELMOD2 PE=1 SV=1	1	2	9212.7	9153.4	12298	9381.6	11329	11917	10864	9725.8	9935.7	13376
Q6IA86	Elongator complex protein 2	ELP2	sp|Q6IA86|ELP2_HUMAN Elongator complex protein 2 OS=Homo sapiens OX=9606 GN=ELP2 PE=1 SV=2	1	5	25057	22559	26021	23248	27981	25229	27417	23828	25220	26362
Q9H9T3	Elongator complex protein 3	ELP3	sp|Q9H9T3|ELP3_HUMAN Elongator complex protein 3 OS=Homo sapiens OX=9606 GN=ELP3 PE=1 SV=2	1	12	76168	57463	71205	62271	72168	62705	75063	59054	68031	80836
Q96EB1	Elongator complex protein 4	ELP4	sp|Q96EB1|ELP4_HUMAN Elongator complex protein 4 OS=Homo sapiens OX=9606 GN=ELP4 PE=1 SV=2	1	2	854.4	447.41	1503.2	1002.7	1415.1	1020.3	1089.8	1360.5	413.63	1565.8
Q0PNE2	Elongator complex protein 6	ELP6	sp|Q0PNE2|ELP6_HUMAN Elongator complex protein 6 OS=Homo sapiens OX=9606 GN=ELP6 PE=1 SV=1	1	5	22154	16080	22359	16318	20928	19486	21821	17182	20375	22300
Q8N766	ER membrane protein complex subunit 1	EMC1	sp|Q8N766|EMC1_HUMAN ER membrane protein complex subunit 1 OS=Homo sapiens OX=9606 GN=EMC1 PE=1 SV=1	1	20	158840	107890	149680	119390	147920	123910	153790	120510	147200	167930
Q5UCC4	ER membrane protein complex subunit 10	EMC10	sp|Q5UCC4|EMC10_HUMAN ER membrane protein complex subunit 10 OS=Homo sapiens OX=9606 GN=EMC10 PE=1 SV=1	1	4	25284	17066	23075	20686	24533	20509	22257	19310	23681	26752
Q15006	ER membrane protein complex subunit 2	EMC2	sp|Q15006|EMC2_HUMAN ER membrane protein complex subunit 2 OS=Homo sapiens OX=9606 GN=EMC2 PE=1 SV=1	1	7	62624	41750	59520	45424	53845	47558	58600	45288	54654	63187
Q9P0I2	ER membrane protein complex subunit 3	EMC3	sp|Q9P0I2|EMC3_HUMAN ER membrane protein complex subunit 3 OS=Homo sapiens OX=9606 GN=EMC3 PE=1 SV=3	1	7	50536	31017	43560	35523	44072	36144	44730	33934	39838	49866
Q5J8M3	ER membrane protein complex subunit 4	EMC4	sp|Q5J8M3|EMC4_HUMAN ER membrane protein complex subunit 4 OS=Homo sapiens OX=9606 GN=EMC4 PE=1 SV=2	1	4	35976	29590	35598	30740	35140	30903	36405	31279	33803	39032
Q9BV81	ER membrane protein complex subunit 6	EMC6	sp|Q9BV81|EMC6_HUMAN ER membrane protein complex subunit 6 OS=Homo sapiens OX=9606 GN=EMC6 PE=1 SV=1	1	2	15872	12015	16080	11976	13353	13390	13521	10347	13144	14888
Q9NPA0	ER membrane protein complex subunit 7	EMC7	sp|Q9NPA0|EMC7_HUMAN ER membrane protein complex subunit 7 OS=Homo sapiens OX=9606 GN=EMC7 PE=1 SV=1	1	5	69876	53677	70531	56373	69590	64163	73450	55782	70665	72371
O43402	ER membrane protein complex subunit 8	EMC8	sp|O43402|EMC8_HUMAN ER membrane protein complex subunit 8 OS=Homo sapiens OX=9606 GN=EMC8 PE=1 SV=1	1	6	32937	24833	35839	25474	32324	28150	33183	27413	31527	36499
P50402	Emerin	EMD	sp|P50402|EMD_HUMAN Emerin OS=Homo sapiens OX=9606 GN=EMD PE=1 SV=1	1	11	94164	64461	90687	67011	92421	74187	93707	67092	82009	99999
O00423	Echinoderm microtubule-associated protein-like 1	EML1	sp|O00423|EMAL1_HUMAN Echinoderm microtubule-associated protein-like 1 OS=Homo sapiens OX=9606 GN=EML1 PE=1 SV=3	1	7	50465	34123	48004	35889	45482	38953	50958	40627	47066	52090
O95834	Echinoderm microtubule-associated protein-like 2	EML2	sp|O95834|EMAL2_HUMAN Echinoderm microtubule-associated protein-like 2 OS=Homo sapiens OX=9606 GN=EML2 PE=1 SV=1	1	7	64361	66663	62922	69763	63478	67358	69793	77127	60580	65024
Q6ZMW3	Echinoderm microtubule-associated protein-like 6	EML6	sp|Q6ZMW3|EMAL6_HUMAN Echinoderm microtubule-associated protein-like 6 OS=Homo sapiens OX=9606 GN=EML6 PE=2 SV=2	2	8	43677	25794	38815	27308	35898	32335	37311	28727	35189	45729
Q8N8S7	Protein enabled homolog	ENAH	sp|Q8N8S7|ENAH_HUMAN Protein enabled homolog OS=Homo sapiens OX=9606 GN=ENAH PE=1 SV=2	1	8	54264	39154	49962	38387	52894	41665	55553	35780	48192	56250
O94919	Endonuclease domain-containing 1 protein	ENDOD1	sp|O94919|ENDD1_HUMAN Endonuclease domain-containing 1 protein OS=Homo sapiens OX=9606 GN=ENDOD1 PE=1 SV=2	1	20	251340	243330	269550	281580	235450	275910	275550	304070	239720	266250
Q14249	Endonuclease G, mitochondrial	ENDOG	sp|Q14249|NUCG_HUMAN Endonuclease G, mitochondrial OS=Homo sapiens OX=9606 GN=ENDOG PE=1 SV=4	1	2	12267	10088	11727	13058	12284	12672	12013	10051	11897	15964
P06733	Alpha-enolase	ENO1	sp|P06733|ENOA_HUMAN Alpha-enolase OS=Homo sapiens OX=9606 GN=ENO1 PE=1 SV=2	1	27	1487000	929790	1337400	1003300	1223500	1037000	1322900	1011400	1223000	1204200
P09104	Gamma-enolase	ENO2	sp|P09104|ENOG_HUMAN Gamma-enolase OS=Homo sapiens OX=9606 GN=ENO2 PE=1 SV=3	1	19	1010700	676300	940520	726630	858680	721900	916700	708970	937800	905330
Q9UHY7	Enolase-phosphatase E1	ENOPH1	sp|Q9UHY7|ENOPH_HUMAN Enolase-phosphatase E1 OS=Homo sapiens OX=9606 GN=ENOPH1 PE=1 SV=1	1	11	135940	112180	124430	125090	119810	120560	141430	125840	127820	123580
Q13822	Ectonucleotide pyrophosphatase/phosphodiesterase family member 2	ENPP2	sp|Q13822|ENPP2_HUMAN Ectonucleotide pyrophosphatase/phosphodiesterase family member 2 OS=Homo sapiens OX=9606 GN=ENPP2 PE=1 SV=3	1	3	962.47	1414.3	1730.6	1852.6	1407.4	1616.3	1566.5	1196	2245.3	1443.4
Q9Y6X5	Bis(5-adenosyl)-triphosphatase ENPP4	ENPP4	sp|Q9Y6X5|ENPP4_HUMAN Bis(5-adenosyl)-triphosphatase ENPP4 OS=Homo sapiens OX=9606 GN=ENPP4 PE=1 SV=3	2	7	46982	39173	46635	41387	43972	42678	44848	40529	41148	42430
Q6UWR7	Ectonucleotide pyrophosphatase/phosphodiesterase family member 6	ENPP6	sp|Q6UWR7|ENPP6_HUMAN Glycerophosphocholine cholinephosphodiesterase ENPP6 OS=Homo sapiens OX=9606 GN=ENPP6 PE=1 SV=2	1	13	169670	265320	169320	273620	148670	251820	180880	312370	147280	175200
O43768	Alpha-endosulfine	ENSA	sp|O43768|ENSA_HUMAN Alpha-endosulfine OS=Homo sapiens OX=9606 GN=ENSA PE=1 SV=1	1	9	136650	84520	132040	82143	111570	83451	139910	84336	117600	117900
Q9Y5L3	Ectonucleoside triphosphate diphosphohydrolase 2	ENTPD2	sp|Q9Y5L3|ENTP2_HUMAN Ectonucleoside triphosphate diphosphohydrolase 2 OS=Homo sapiens OX=9606 GN=ENTPD2 PE=1 SV=1	1	4	108850	65353	93646	93817	94608	101700	91962	86192	83161	106160
O75355	Ectonucleoside triphosphate diphosphohydrolase 3	ENTPD3	sp|O75355|ENTP3_HUMAN Ectonucleoside triphosphate diphosphohydrolase 3 OS=Homo sapiens OX=9606 GN=ENTPD3 PE=1 SV=2	1	8	56999	35205	51406	35880	48930	39359	50740	33840	45398	54298
Q9NPA8	Transcription and mRNA export factor ENY2	ENY2	sp|Q9NPA8|ENY2_HUMAN Transcription and mRNA export factor ENY2 OS=Homo sapiens OX=9606 GN=ENY2 PE=1 SV=1	1	2	17732	17548	17721	17130	14752	17878	15771	18429	15782	18581
P11171	Protein 4.1	EPB41	sp|P11171|EPB41_HUMAN Protein 4.1 OS=Homo sapiens OX=9606 GN=EPB41 PE=1 SV=4	1	9	69619	53436	82179	67697	73985	75693	71757	60295	63935	94928
Q9H4G0	Band 4.1-like protein 1	EPB41L1	sp|Q9H4G0|E41L1_HUMAN Band 4.1-like protein 1 OS=Homo sapiens OX=9606 GN=EPB41L1 PE=1 SV=2	1	49	1375100	863370	1307200	917210	1225100	984550	1281700	871290	1170100	1401600
O43491	Band 4.1-like protein 2	EPB41L2	sp|O43491|E41L2_HUMAN Band 4.1-like protein 2 OS=Homo sapiens OX=9606 GN=EPB41L2 PE=1 SV=1	1	38	392100	473130	414640	496960	375560	482420	413650	567160	360240	438660
Q9Y2J2	Band 4.1-like protein 3;Band 4.1-like protein 3, N-terminally processed	EPB41L3	sp|Q9Y2J2|E41L3_HUMAN Band 4.1-like protein 3 OS=Homo sapiens OX=9606 GN=EPB41L3 PE=1 SV=2	1	56	1702200	1134400	1590000	1121300	1523500	1230600	1577500	1133600	1462000	1691600
Q9H329	Band 4.1-like protein 4B	EPB41L4B	sp|Q9H329|E41LB_HUMAN Band 4.1-like protein 4B OS=Homo sapiens OX=9606 GN=EPB41L4B PE=2 SV=2	1	9	50423	28307	49725	31242	46549	34252	51400	29417	45238	54061
Q9HCM4	Band 4.1-like protein 5	EPB41L5	sp|Q9HCM4|E41L5_HUMAN Band 4.1-like protein 5 OS=Homo sapiens OX=9606 GN=EPB41L5 PE=1 SV=3	1	4	21946	15378	24174	20084	23818	23129	21199	17959	19317	24246
P16452	Erythrocyte membrane protein band 4.2	EPB42	sp|P16452|EPB42_HUMAN Protein 4.2 OS=Homo sapiens OX=9606 GN=EPB42 PE=1 SV=3	1	3	19886	13713	21633	15147	18690	16534	19737	13510	17622	21887
Q9UM22	Mammalian ependymin-related protein 1	EPDR1	sp|Q9UM22|EPDR1_HUMAN Mammalian ependymin-related protein 1 OS=Homo sapiens OX=9606 GN=EPDR1 PE=1 SV=2	1	6	124180	89133	121830	89060	111750	95617	104980	91628	107400	112440
Q9HCE0	Ectopic P granules protein 5 homolog	EPG5	sp|Q9HCE0|EPG5_HUMAN Ectopic P granules protein 5 homolog OS=Homo sapiens OX=9606 GN=EPG5 PE=1 SV=2	1	7	26426	17057	29182	18324	25320	22176	28286	21091	27923	29401
P54764	Ephrin type-A receptor 4	EPHA4	sp|P54764|EPHA4_HUMAN Ephrin type-A receptor 4 OS=Homo sapiens OX=9606 GN=EPHA4 PE=1 SV=1	2	24	417600	213490	370180	224030	366100	254110	372400	217320	337070	396670
P54756	Ephrin type-A receptor 5	EPHA5	sp|P54756|EPHA5_HUMAN Ephrin type-A receptor 5 OS=Homo sapiens OX=9606 GN=EPHA5 PE=1 SV=3	1	6	45006	25177	43200	27529	40925	30899	42709	24048	42537	51677
Q9UF33	Ephrin type-A receptor 6	EPHA6	sp|Q9UF33|EPHA6_HUMAN Ephrin type-A receptor 6 OS=Homo sapiens OX=9606 GN=EPHA6 PE=2 SV=3	1	2	2680.3	1625.1	3032.7	2440.5	3268.5	2009.5	3660.8	1938.8	4284.4	4399.8
P29323	Ephrin type-B receptor 2	EPHB2	sp|P29323|EPHB2_HUMAN Ephrin type-B receptor 2 OS=Homo sapiens OX=9606 GN=EPHB2 PE=1 SV=5	1	10	104940	76520	101720	88482	103340	87144	110240	86262	96192	115930
P54753	Ephrin type-B receptor 3	EPHB3	sp|P54753|EPHB3_HUMAN Ephrin type-B receptor 3 OS=Homo sapiens OX=9606 GN=EPHB3 PE=1 SV=2	2	7	31735	26099	34065	30206	31958	31867	33761	27371	30506	38783
O15197	Ephrin type-B receptor 6	EPHB6	sp|O15197|EPHB6_HUMAN Ephrin type-B receptor 6 OS=Homo sapiens OX=9606 GN=EPHB6 PE=1 SV=4	1	16	112130	64044	98373	69884	102420	73912	98578	64864	98136	107980
P07099	Epoxide hydrolase 1	EPHX1	sp|P07099|HYEP_HUMAN Epoxide hydrolase 1 OS=Homo sapiens OX=9606 GN=EPHX1 PE=1 SV=1	1	20	308100	273240	318620	328870	300710	348010	320830	314580	285480	333510
P34913	Bifunctional epoxide hydrolase 2;Cytosolic epoxide hydrolase 2;Lipid-phosphate phosphatase	EPHX2	sp|P34913|HYES_HUMAN Bifunctional epoxide hydrolase 2 OS=Homo sapiens OX=9606 GN=EPHX2 PE=1 SV=2	1	11	66372	49436	64819	56663	63331	66746	58519	48214	61609	60930
Q8IUS5	Epoxide hydrolase 4	EPHX4	sp|Q8IUS5|EPHX4_HUMAN Epoxide hydrolase 4 OS=Homo sapiens OX=9606 GN=EPHX4 PE=1 SV=2	1	5	35964	21983	32941	20647	27949	23522	31158	21071	29662	35605
O95278	Laforin	EPM2A	sp|O95278|EPM2A_HUMAN Laforin OS=Homo sapiens OX=9606 GN=EPM2A PE=1 SV=2	1	4	28408	22872	29970	29830	27875	31054	31813	29092	28234	28822
Q7L775	EPM2A-interacting protein 1	EPM2AIP1	sp|Q7L775|EPMIP_HUMAN EPM2A-interacting protein 1 OS=Homo sapiens OX=9606 GN=EPM2AIP1 PE=1 SV=1	1	11	77281	47263	78159	54762	69157	54389	75688	54620	73858	84070
Q9Y6I3	Epsin-1	EPN1	sp|Q9Y6I3|EPN1_HUMAN Epsin-1 OS=Homo sapiens OX=9606 GN=EPN1 PE=1 SV=2	1	14	197430	119060	185610	121300	173320	133150	190610	120790	183630	180690
O95208	Epsin-2	EPN2	sp|O95208|EPN2_HUMAN Epsin-2 OS=Homo sapiens OX=9606 GN=EPN2 PE=1 SV=3	1	6	64965	50406	61035	55141	58578	56924	67581	60918	60097	57220
P58107	Epiplakin	EPPK1	sp|P58107|EPIPL_HUMAN Epiplakin OS=Homo sapiens OX=9606 GN=EPPK1 PE=1 SV=3	1	2	960.46	1299.6	1812.3	1792.1	1351.1	1751	1514	939.15	490.75	1556.3
P07814	Bifunctional glutamate/proline--tRNA ligase;Glutamate--tRNA ligase;Proline--tRNA ligase	EPRS	sp|P07814|SYEP_HUMAN Bifunctional glutamate/proline--tRNA ligase OS=Homo sapiens OX=9606 GN=EPRS1 PE=1 SV=5	1	40	423140	293460	423490	325490	414770	346260	414550	322670	387830	470980
P42566	Epidermal growth factor receptor substrate 15	EPS15	sp|P42566|EPS15_HUMAN Epidermal growth factor receptor substrate 15 OS=Homo sapiens OX=9606 GN=EPS15 PE=1 SV=2	1	24	163810	138860	162220	168700	154530	163970	174510	173470	156400	168470
Q9UBC2	Epidermal growth factor receptor substrate 15-like 1	EPS15L1	sp|Q9UBC2|EP15R_HUMAN Epidermal growth factor receptor substrate 15-like 1 OS=Homo sapiens OX=9606 GN=EPS15L1 PE=1 SV=1	1	34	388380	228100	371250	260330	378910	294730	385610	259710	351110	439590
Q9C0D9	Ethanolaminephosphotransferase 1	EPT1	sp|Q9C0D9|EPT1_HUMAN Ethanolaminephosphotransferase 1 OS=Homo sapiens OX=9606 GN=SELENOI PE=1 SV=3	1	2	1394.2	1322.6	1316	1234.9	1388	1304	1459.7	1347.3	996.02	1269.3
O75616	GTPase Era, mitochondrial	ERAL1	sp|O75616|ERAL1_HUMAN GTPase Era, mitochondrial OS=Homo sapiens OX=9606 GN=ERAL1 PE=1 SV=2	1	2	3641.9	2268.7	3466.5	2789.2	3283.1	3624.5	3614.4	2913.3	2809.9	3914.2
Q9NZ08	Endoplasmic reticulum aminopeptidase 1	ERAP1	sp|Q9NZ08|ERAP1_HUMAN Endoplasmic reticulum aminopeptidase 1 OS=Homo sapiens OX=9606 GN=ERAP1 PE=1 SV=3	1	15	120810	88850	120560	107890	116770	107800	128860	115130	112030	132670
Q96RT1	Protein LAP2	ERBB2IP	sp|Q96RT1|ERBIN_HUMAN Erbin OS=Homo sapiens OX=9606 GN=ERBIN PE=1 SV=2	1	6	30306	22553	32368	29982	30341	32799	32485	30330	29715	36489
Q15303	Receptor tyrosine-protein kinase erbB-4;ERBB4 intracellular domain	ERBB4	sp|Q15303|ERBB4_HUMAN Receptor tyrosine-protein kinase erbB-4 OS=Homo sapiens OX=9606 GN=ERBB4 PE=1 SV=1	5	8	78184	48789	73653	54196	70048	59075	74920	52269	72232	80677
Q8IUD2	ELKS/Rab6-interacting/CAST family member 1	ERC1	sp|Q8IUD2|RB6I2_HUMAN ELKS/Rab6-interacting/CAST family member 1 OS=Homo sapiens OX=9606 GN=ERC1 PE=1 SV=1	1	17	128190	81837	135300	92701	122530	103070	135390	87064	119430	152280
O15083	ERC protein 2	ERC2	sp|O15083|ERC2_HUMAN ERC protein 2 OS=Homo sapiens OX=9606 GN=ERC2 PE=1 SV=3	1	40	912750	492440	911280	541120	869680	610120	911700	528090	823020	1020400
Q2NKX8	DNA excision repair protein ERCC-6-like	ERCC6L	sp|Q2NKX8|ERC6L_HUMAN DNA excision repair protein ERCC-6-like OS=Homo sapiens OX=9606 GN=ERCC6L PE=1 SV=1	1	2	12281	11615	10621	12909	10184	11284	11967	9747.3	9250.8	10595
Q969X5	Endoplasmic reticulum-Golgi intermediate compartment protein 1	ERGIC1	sp|Q969X5|ERGI1_HUMAN Endoplasmic reticulum-Golgi intermediate compartment protein 1 OS=Homo sapiens OX=9606 GN=ERGIC1 PE=1 SV=1	1	8	56269	38432	60234	46669	52283	50876	57950	46555	52414	63620
Q9Y282	Endoplasmic reticulum-Golgi intermediate compartment protein 3	ERGIC3	sp|Q9Y282|ERGI3_HUMAN Endoplasmic reticulum-Golgi intermediate compartment protein 3 OS=Homo sapiens OX=9606 GN=ERGIC3 PE=1 SV=1	1	2	22563	17067	22034	17838	21524	19004	21112	19049	21566	24760
P84090	Enhancer of rudimentary homolog	ERH	sp|P84090|ERH_HUMAN Enhancer of rudimentary homolog OS=Homo sapiens OX=9606 GN=ERH PE=1 SV=1	1	4	61125	50218	62288	59017	51208	72387	58516	66319	51008	53714
O43414	ERI1 exoribonuclease 3	ERI3	sp|O43414|ERI3_HUMAN ERI1 exoribonuclease 3 OS=Homo sapiens OX=9606 GN=ERI3 PE=1 SV=2	1	6	141060	87784	138770	98030	127620	105390	137590	95287	127960	134200
Q96DZ1	Endoplasmic reticulum lectin 1	ERLEC1	sp|Q96DZ1|ERLEC_HUMAN Endoplasmic reticulum lectin 1 OS=Homo sapiens OX=9606 GN=ERLEC1 PE=1 SV=1	1	11	135710	89354	126850	96363	121570	100270	127190	100510	118730	129400
O75477	Erlin-1	ERLIN1	sp|O75477|ERLN1_HUMAN Erlin-1 OS=Homo sapiens OX=9606 GN=ERLIN1 PE=1 SV=2	1	3	5819.3	4290.6	6428.7	5762.6	6462.9	5304.8	5483.2	4760	5080.4	5828.9
O94905	Erlin-2	ERLIN2	sp|O94905|ERLN2_HUMAN Erlin-2 OS=Homo sapiens OX=9606 GN=ERLIN2 PE=1 SV=1	1	13	298400	239600	304000	280980	274460	287140	299070	295950	269460	302480
Q8TAM6	Ermin	ERMN	sp|Q8TAM6|ERMIN_HUMAN Ermin OS=Homo sapiens OX=9606 GN=ERMN PE=1 SV=1	1	25	166080	185120	182700	213450	167330	216890	197080	233840	171560	189200
Q7Z2K6	Endoplasmic reticulum metallopeptidase 1	ERMP1	sp|Q7Z2K6|ERMP1_HUMAN Endoplasmic reticulum metallopeptidase 1 OS=Homo sapiens OX=9606 GN=ERMP1 PE=1 SV=2	1	12	100000	99568	92167	107020	92693	102870	106480	118890	86001	102020
Q96HE7	ERO1-like protein alpha	ERO1L	sp|Q96HE7|ERO1A_HUMAN ERO1-like protein alpha OS=Homo sapiens OX=9606 GN=ERO1A PE=1 SV=2	2	15	245350	148380	236520	162710	218360	169710	234660	159520	213990	230640
P30040	Endoplasmic reticulum resident protein 29	ERP29	sp|P30040|ERP29_HUMAN Endoplasmic reticulum resident protein 29 OS=Homo sapiens OX=9606 GN=ERP29 PE=1 SV=4	1	11	249140	169860	232080	171080	224220	188940	232620	186750	219290	239930
Q9BS26	Endoplasmic reticulum resident protein 44	ERP44	sp|Q9BS26|ERP44_HUMAN Endoplasmic reticulum resident protein 44 OS=Homo sapiens OX=9606 GN=ERP44 PE=1 SV=1	1	13	163510	119850	147990	126510	142860	137160	156770	125840	142420	156930
P10768	S-formylglutathione hydrolase	ESD	sp|P10768|ESTD_HUMAN S-formylglutathione hydrolase OS=Homo sapiens OX=9606 GN=ESD PE=1 SV=2	1	10	226650	146730	221860	174700	196160	176180	226470	178280	216900	200690
Q9BSJ8	Extended synaptotagmin-1	ESYT1	sp|Q9BSJ8|ESYT1_HUMAN Extended synaptotagmin-1 OS=Homo sapiens OX=9606 GN=ESYT1 PE=1 SV=1	1	35	301750	213100	284390	227860	273450	233850	279710	225380	273640	294790
A0FGR8	Extended synaptotagmin-2	ESYT2	sp|A0FGR8|ESYT2_HUMAN Extended synaptotagmin-2 OS=Homo sapiens OX=9606 GN=ESYT2 PE=1 SV=1	1	17	136500	93151	136610	100850	128570	110560	132200	104450	125910	147600
P62495	Eukaryotic peptide chain release factor subunit 1	ETF1	sp|P62495|ERF1_HUMAN Eukaryotic peptide chain release factor subunit 1 OS=Homo sapiens OX=9606 GN=ETF1 PE=1 SV=3	1	13	127070	86515	119220	97957	112830	103740	117060	97122	114690	126150
P13804	Electron transfer flavoprotein subunit alpha, mitochondrial	ETFA	sp|P13804|ETFA_HUMAN Electron transfer flavoprotein subunit alpha, mitochondrial OS=Homo sapiens OX=9606 GN=ETFA PE=1 SV=1	1	16	417580	305560	390280	338720	363920	333470	402950	347410	363380	387170
P38117	Electron transfer flavoprotein subunit beta	ETFB	sp|P38117|ETFB_HUMAN Electron transfer flavoprotein subunit beta OS=Homo sapiens OX=9606 GN=ETFB PE=1 SV=3	1	14	378790	268010	367460	278260	313590	280060	367000	293480	327010	341940
Q16134	Electron transfer flavoprotein-ubiquinone oxidoreductase, mitochondrial	ETFDH	sp|Q16134|ETFD_HUMAN Electron transfer flavoprotein-ubiquinone oxidoreductase, mitochondrial OS=Homo sapiens OX=9606 GN=ETFDH PE=1 SV=2	1	21	270110	198000	270680	220270	252800	238490	275260	222680	243070	308200
O95571	Persulfide dioxygenase ETHE1, mitochondrial	ETHE1	sp|O95571|ETHE1_HUMAN Persulfide dioxygenase ETHE1, mitochondrial OS=Homo sapiens OX=9606 GN=ETHE1 PE=1 SV=2	1	9	111270	91029	97769	99025	100090	96881	102750	94568	93413	106650
P22794	Protein EVI2A	EVI2A	sp|P22794|EVI2A_HUMAN Protein EVI2A OS=Homo sapiens OX=9606 GN=EVI2A PE=1 SV=2	1	5	52397	52843	56012	52225	46522	54494	58616	66843	48542	52568
O60447	Ecotropic viral integration site 5 protein homolog	EVI5	sp|O60447|EVI5_HUMAN Ecotropic viral integration site 5 protein homolog OS=Homo sapiens OX=9606 GN=EVI5 PE=1 SV=3	1	3	43200	23012	41434	29802	41310	33700	41936	31193	41361	47507
Q96CN4	EVI5-like protein	EVI5L	sp|Q96CN4|EVI5L_HUMAN EVI5-like protein OS=Homo sapiens OX=9606 GN=EVI5L PE=1 SV=1	1	16	142680	98375	147690	118690	140950	123300	150720	118470	138100	160870
Q9UI08	Ena/VASP-like protein	EVL	sp|Q9UI08|EVL_HUMAN Ena/VASP-like protein OS=Homo sapiens OX=9606 GN=EVL PE=1 SV=2	1	13	133220	80793	138650	82020	120820	95928	119730	85991	115470	133280
Q01844	RNA-binding protein EWS	EWSR1	sp|Q01844|EWS_HUMAN RNA-binding protein EWS OS=Homo sapiens OX=9606 GN=EWSR1 PE=1 SV=1	1	5	62042	35762	57373	36481	53791	44514	56041	39495	51557	58979
Q9NVH0	Exonuclease 3-5 domain-containing protein 2	EXD2	sp|Q9NVH0|EXD2_HUMAN Exonuclease 3-5 domain-containing protein 2 OS=Homo sapiens OX=9606 GN=EXD2 PE=1 SV=2	1	9	65517	49230	74079	64402	67580	65802	75742	68485	66763	80287
Q9NV70	Exocyst complex component 1	EXOC1	sp|Q9NV70|EXOC1_HUMAN Exocyst complex component 1 OS=Homo sapiens OX=9606 GN=EXOC1 PE=1 SV=4	1	25	407710	272680	420120	297150	393290	326660	409310	302940	360120	463620
Q96KP1	Exocyst complex component 2	EXOC2	sp|Q96KP1|EXOC2_HUMAN Exocyst complex component 2 OS=Homo sapiens OX=9606 GN=EXOC2 PE=1 SV=1	1	29	299360	203140	307670	224690	301600	246130	302180	221590	271710	343080
O60645	Exocyst complex component 3	EXOC3	sp|O60645|EXOC3_HUMAN Exocyst complex component 3 OS=Homo sapiens OX=9606 GN=EXOC3 PE=1 SV=3	1	18	193680	125780	195780	146120	184990	153770	194290	133800	176500	216360
Q96A65	Exocyst complex component 4	EXOC4	sp|Q96A65|EXOC4_HUMAN Exocyst complex component 4 OS=Homo sapiens OX=9606 GN=EXOC4 PE=1 SV=1	1	30	206470	129470	206380	153400	203620	159000	201890	151980	189440	240630
O00471	Exocyst complex component 5	EXOC5	sp|O00471|EXOC5_HUMAN Exocyst complex component 5 OS=Homo sapiens OX=9606 GN=EXOC5 PE=1 SV=1	1	21	296670	203130	289750	214560	288280	238700	302120	218670	265510	337030
Q8TAG9	Exocyst complex component 6	EXOC6	sp|Q8TAG9|EXOC6_HUMAN Exocyst complex component 6 OS=Homo sapiens OX=9606 GN=EXOC6 PE=1 SV=3	1	12	137700	78734	141660	82801	127220	94635	127840	81989	123350	154670
Q9Y2D4	Exocyst complex component 6B	EXOC6B	sp|Q9Y2D4|EXC6B_HUMAN Exocyst complex component 6B OS=Homo sapiens OX=9606 GN=EXOC6B PE=1 SV=3	1	18	213530	150660	219700	165620	206860	176030	216610	171250	195650	244200
Q9UPT5	Exocyst complex component 7	EXOC7	sp|Q9UPT5|EXOC7_HUMAN Exocyst complex component 7 OS=Homo sapiens OX=9606 GN=EXOC7 PE=1 SV=3	1	25	327060	217910	320620	237430	304870	255890	318840	218080	292310	368980
Q8IYI6	Exocyst complex component 8	EXOC8	sp|Q8IYI6|EXOC8_HUMAN Exocyst complex component 8 OS=Homo sapiens OX=9606 GN=EXOC8 PE=1 SV=2	1	26	183420	116070	182890	126030	174270	134850	184660	126890	165050	200710
Q9Y2C4	Nuclease EXOG, mitochondrial	EXOG	sp|Q9Y2C4|EXOG_HUMAN Nuclease EXOG, mitochondrial OS=Homo sapiens OX=9606 GN=EXOG PE=1 SV=2	1	12	93253	68776	81540	64220	79114	70526	91116	64878	79743	87052
Q9UBQ6	Exostosin-like 2;Processed exostosin-like 2	EXTL2	sp|Q9UBQ6|EXTL2_HUMAN Exostosin-like 2 OS=Homo sapiens OX=9606 GN=EXTL2 PE=1 SV=1	1	2	9422.9	6662.8	7762.2	7003.5	7707.7	6937.2	8573.3	6072.7	8457.6	8986.5
P15311	Ezrin	EZR	sp|P15311|EZRI_HUMAN Ezrin OS=Homo sapiens OX=9606 GN=EZR PE=1 SV=4	1	27	497850	291180	474480	332140	449030	367860	459700	362850	436290	467600
P00488	Coagulation factor XIII A chain	F13A1	sp|P00488|F13A_HUMAN Coagulation factor XIII A chain OS=Homo sapiens OX=9606 GN=F13A1 PE=1 SV=4	1	3	6298.5	3173.7	6325.4	4894.7	6187.8	5264.7	6347	3821.5	5177.1	7196
P00734	Prothrombin;Activation peptide fragment 1;Activation peptide fragment 2;Thrombin light chain;Thrombin heavy chain	F2	sp|P00734|THRB_HUMAN Prothrombin OS=Homo sapiens OX=9606 GN=F2 PE=1 SV=2	2	6	46451	36365	50229	42474	51258	51676	46531	42110	51748	46584
P13726	Tissue factor	F3	sp|P13726|TF_HUMAN Tissue factor OS=Homo sapiens OX=9606 GN=F3 PE=1 SV=1	1	8	93953	58248	101130	71911	86960	73062	95052	77391	87278	110230
P23610	Factor VIII intron 22 protein	F8A1	sp|P23610|HAP40_HUMAN 40-kDa huntingtin-associated protein OS=Homo sapiens OX=9606 GN=F8A1 PE=1 SV=2	1	5	22003	12493	21695	16281	20597	15533	21971	15508	21375	23251
Q7L5A8	Fatty acid 2-hydroxylase	FA2H	sp|Q7L5A8|FA2H_HUMAN Fatty acid 2-hydroxylase OS=Homo sapiens OX=9606 GN=FA2H PE=1 SV=1	1	3	6727	6898.6	8468.8	8597.8	6690.9	8800	7575.3	10346	8111.6	9559.7
O00519	Fatty-acid amide hydrolase 1	FAAH	sp|O00519|FAAH1_HUMAN Fatty-acid amide hydrolase 1 OS=Homo sapiens OX=9606 GN=FAAH PE=1 SV=2	1	12	107410	76983	97875	84470	95630	86209	97350	86807	92212	109880
P05413	Fatty acid-binding protein, heart	FABP3	sp|P05413|FABPH_HUMAN Fatty acid-binding protein, heart OS=Homo sapiens OX=9606 GN=FABP3 PE=1 SV=4	1	9	256870	172160	243890	160630	215470	165170	255470	157450	225000	230050
Q01469	Fatty acid-binding protein, epidermal	FABP5	sp|Q01469|FABP5_HUMAN Fatty acid-binding protein 5 OS=Homo sapiens OX=9606 GN=FABP5 PE=1 SV=3	2	9	211770	153670	196520	183840	187670	191760	202890	180560	182370	166360
O15540	Fatty acid-binding protein, brain	FABP7	sp|O15540|FABP7_HUMAN Fatty acid-binding protein, brain OS=Homo sapiens OX=9606 GN=FABP7 PE=1 SV=3	1	3	39739	21411	39040	26179	34299	30317	39191	19531	36430	35780
O95864	Fatty acid desaturase 2	FADS2	sp|O95864|FADS2_HUMAN Acyl-CoA 6-desaturase OS=Homo sapiens OX=9606 GN=FADS2 PE=1 SV=1	1	3	19471	18446	21813	17598	19617	20006	20503	19950	18933	24455
Q9Y5Q0	Fatty acid desaturase 3	FADS3	sp|Q9Y5Q0|FADS3_HUMAN Fatty acid desaturase 3 OS=Homo sapiens OX=9606 GN=FADS3 PE=1 SV=1	1	3	7453.5	5668	8203.6	6531.1	8134.4	6134	7610.1	5824.2	7582.1	8472.3
Q9UNN5	FAS-associated factor 1	FAF1	sp|Q9UNN5|FAF1_HUMAN FAS-associated factor 1 OS=Homo sapiens OX=9606 GN=FAF1 PE=1 SV=2	1	13	96994	64109	100230	73206	89924	76955	94206	71177	91678	96860
Q96CS3	FAS-associated factor 2	FAF2	sp|Q96CS3|FAF2_HUMAN FAS-associated factor 2 OS=Homo sapiens OX=9606 GN=FAF2 PE=1 SV=2	1	14	96155	72199	86909	77987	87391	82990	92744	71756	84711	100420
P16930	Fumarylacetoacetase	FAH	sp|P16930|FAAA_HUMAN Fumarylacetoacetase OS=Homo sapiens OX=9606 GN=FAH PE=1 SV=2	1	8	62692	50641	61342	53733	64904	60159	56273	48654	57032	64215
Q6P587	Acylpyruvase FAHD1, mitochondrial	FAHD1	sp|Q6P587|FAHD1_HUMAN Acylpyruvase FAHD1, mitochondrial OS=Homo sapiens OX=9606 GN=FAHD1 PE=1 SV=2	1	13	210540	126230	176840	130190	167350	138440	180730	133850	165190	180910
Q96GK7	Fumarylacetoacetate hydrolase domain-containing protein 2A	FAHD2A	sp|Q96GK7|FAH2A_HUMAN Fumarylacetoacetate hydrolase domain-containing protein 2A OS=Homo sapiens OX=9606 GN=FAHD2A PE=1 SV=1	1	4	92804	69594	85896	72261	81821	75965	85212	72188	83302	90336
Q9NVQ4	Fas apoptotic inhibitory molecule 1	FAIM	sp|Q9NVQ4|FAIM1_HUMAN Fas apoptotic inhibitory molecule 1 OS=Homo sapiens OX=9606 GN=FAIM PE=1 SV=1	1	2	4824.2	2995.4	4760.3	4743.2	3651.9	4765.4	4750.3	4517.7	4866.9	5023.5
Q9BWQ8	Protein lifeguard 2	FAIM2	sp|Q9BWQ8|LFG2_HUMAN Protein lifeguard 2 OS=Homo sapiens OX=9606 GN=FAIM2 PE=1 SV=1	1	2	55954	37249	48968	37677	49924	40761	57102	40634	53381	52973
Q9BTL3	RNMT-activating mini protein	FAM103A1	sp|Q9BTL3|RAMAC_HUMAN RNA guanine-N7 methyltransferase activating subunit OS=Homo sapiens OX=9606 GN=RAMAC PE=1 SV=1	1	2	16476	8688.7	13454	11688	15592	12817	15467	10327	16024	14914
Q9H098	Protein FAM107B	FAM107B	sp|Q9H098|F107B_HUMAN Protein FAM107B OS=Homo sapiens OX=9606 GN=FAM107B PE=1 SV=1	1	5	21180	26446	19642	29127	19961	26296	24642	32148	21134	19678
Q8TC76	Protein FAM110B	FAM110B	sp|Q8TC76|F110B_HUMAN Protein FAM110B OS=Homo sapiens OX=9606 GN=FAM110B PE=1 SV=1	1	4	29025	16876	28801	19172	27340	21519	30382	18025	25086	32638
Q9NRY5	Protein FAM114A2	FAM114A2	sp|Q9NRY5|F1142_HUMAN Protein FAM114A2 OS=Homo sapiens OX=9606 GN=FAM114A2 PE=1 SV=4	1	13	119290	75501	116260	75453	104190	93243	113010	86554	105120	127560
Q9NZB2	Constitutive coactivator of PPAR-gamma-like protein 1	FAM120A	sp|Q9NZB2|F120A_HUMAN Constitutive coactivator of PPAR-gamma-like protein 1 OS=Homo sapiens OX=9606 GN=FAM120A PE=1 SV=2	2	20	166160	109140	161090	124270	161360	130120	159790	117420	152940	185450
Q96EK7	Constitutive coactivator of peroxisome proliferator-activated receptor gamma	FAM120B	sp|Q96EK7|F120B_HUMAN Constitutive coactivator of peroxisome proliferator-activated receptor gamma OS=Homo sapiens OX=9606 GN=FAM120B PE=1 SV=1	1	5	4248.4	2916.4	3674.8	4569.8	3991.5	3876.6	4503.5	4034.5	4549.2	5153
Q9NX05	Constitutive coactivator of PPAR-gamma-like protein 2	FAM120C	sp|Q9NX05|F120C_HUMAN Constitutive coactivator of PPAR-gamma-like protein 2 OS=Homo sapiens OX=9606 GN=FAM120C PE=1 SV=3	1	4	16672	12573	16380	15907	15742	15335	16790	14760	15995	19137
Q8IXS8	Protein FAM126B	FAM126B	sp|Q8IXS8|F126B_HUMAN Protein FAM126B OS=Homo sapiens OX=9606 GN=FAM126B PE=1 SV=1	1	12	145230	85455	137030	86655	127960	95454	138940	88914	122760	149350
A6ZKI3;Q9BWD3;Q17RB0	Protein FAM127A;Protein FAM127B;Protein FAM127C	FAM127A;FAM127B;FAM127C	sp|A6ZKI3|RTL8C_HUMAN Retrotransposon Gag-like protein 8C OS=Homo sapiens OX=9606 GN=RTL8C PE=1 SV=1;sp|Q9BWD3|RTL8A_HUMAN Retrotransposon Gag-like protein 8A OS=Homo sapiens OX=9606 GN=RTL8A PE=1 SV=3;sp|Q17RB0|RTL8B_HUMAN Retrotransposon Gag-like protein	3	6	50854	45518	49230	47405	47924	43135	49373	42635	54592	49535
Q86XD5	Protein FAM131B	FAM131B	sp|Q86XD5|F131B_HUMAN Protein FAM131B OS=Homo sapiens OX=9606 GN=FAM131B PE=1 SV=3	1	11	90645	59984	85635	64925	83552	71934	85015	67532	80688	95689
Q8NC44	Protein FAM134A	FAM134A	sp|Q8NC44|RETR2_HUMAN Reticulophagy regulator 2 OS=Homo sapiens OX=9606 GN=RETREG2 PE=1 SV=3	1	8	75449	48007	73362	49108	68675	53560	72348	48860	69156	78931
Q9H6L5	Protein FAM134B	FAM134B	sp|Q9H6L5|RETR1_HUMAN Reticulophagy regulator 1 OS=Homo sapiens OX=9606 GN=RETREG1 PE=1 SV=1	1	2	35189	25849	33962	25921	35768	31921	36001	30093	34207	34336
Q86VR2	Protein FAM134C	FAM134C	sp|Q86VR2|RETR3_HUMAN Reticulophagy regulator 3 OS=Homo sapiens OX=9606 GN=RETREG3 PE=1 SV=1	1	6	47434	28058	45730	25994	41412	32407	41310	28227	41192	43728
Q96C01	Protein FAM136A	FAM136A	sp|Q96C01|F136A_HUMAN Protein FAM136A OS=Homo sapiens OX=9606 GN=FAM136A PE=1 SV=1	1	5	129460	91368	126050	88961	115910	94888	125860	95635	112680	121630
Q8NE31;Q9NYF5;O94988	Protein FAM13C;Protein FAM13B;Protein FAM13A	FAM13C;FAM13B;FAM13A	sp|Q8NE31|FA13C_HUMAN Protein FAM13C OS=Homo sapiens OX=9606 GN=FAM13C PE=1 SV=2;sp|Q9NYF5|FA13B_HUMAN Protein FAM13B OS=Homo sapiens OX=9606 GN=FAM13B PE=1 SV=2;sp|O94988|FA13A_HUMAN Protein FAM13A OS=Homo sapiens OX=9606 GN=FAM13A PE=1 SV=2	3	2	21317	14760	21674	14784	19198	18777	18478	15059	18022	21531
Q5W0V3	Protein FAM160B1	FAM160B1	sp|Q5W0V3|F16B1_HUMAN Protein FAM160B1 OS=Homo sapiens OX=9606 GN=FAM160B1 PE=1 SV=1	1	5	46799	33383	45791	34456	46456	37301	47921	31625	45259	52743
Q86V87	Protein FAM160B2	FAM160B2	sp|Q86V87|F16B2_HUMAN Protein FAM160B2 OS=Homo sapiens OX=9606 GN=FAM160B2 PE=2 SV=2	1	3	5208.3	3660.9	4514.1	4146	5394.2	3787.5	4839.1	3998.6	4938.7	4456.7
Q96A26	Protein FAM162A	FAM162A	sp|Q96A26|F162A_HUMAN Protein FAM162A OS=Homo sapiens OX=9606 GN=FAM162A PE=1 SV=2	1	6	283140	211740	277020	221090	254980	227980	273710	211430	242570	280810
Q5T6X4	Protein FAM162B	FAM162B	sp|Q5T6X4|F162B_HUMAN Protein FAM162B OS=Homo sapiens OX=9606 GN=FAM162B PE=2 SV=1	1	2	39730	19616	32994	17011	31184	20083	32294	18238	30062	35613
Q9Y6X4	Soluble lamin-associated protein of 75 kDa	FAM169A	sp|Q9Y6X4|F169A_HUMAN Soluble lamin-associated protein of 75 kDa OS=Homo sapiens OX=9606 GN=FAM169A PE=1 SV=2	1	4	14516	10276	12900	10131	12383	10762	14081	10837	13820	14970
Q5VUB5	Protein FAM171A1	FAM171A1	sp|Q5VUB5|F1711_HUMAN Protein FAM171A1 OS=Homo sapiens OX=9606 GN=FAM171A1 PE=1 SV=1	1	14	90315	64790	84171	65233	81251	67935	88137	62836	81759	93280
A8MVW0	Protein FAM171A2	FAM171A2	sp|A8MVW0|F1712_HUMAN Protein FAM171A2 OS=Homo sapiens OX=9606 GN=FAM171A2 PE=1 SV=1	1	16	118360	71074	118080	78778	110120	80549	117420	75465	108710	120730
Q6P995	Protein FAM171B	FAM171B	sp|Q6P995|F171B_HUMAN Protein FAM171B OS=Homo sapiens OX=9606 GN=FAM171B PE=2 SV=3	1	18	208640	116430	210940	118340	205130	151070	215500	120830	192900	231630
Q8WUF8	Protein FAM172A	FAM172A	sp|Q8WUF8|F172A_HUMAN Cotranscriptional regulator FAM172A OS=Homo sapiens OX=9606 GN=FAM172A PE=1 SV=1	1	2	13347	9150.5	15076	12104	13385	11098	13647	10167	14177	14831
Q15018	BRISC complex subunit Abro1	FAM175B	sp|Q15018|ABRX2_HUMAN BRISC complex subunit Abraxas 2 OS=Homo sapiens OX=9606 GN=ABRAXAS2 PE=1 SV=2	1	7	71599	51849	69663	55219	65501	55326	71148	53458	69710	75523
Q8N128	Protein FAM177A1	FAM177A1	sp|Q8N128|F177A_HUMAN Protein FAM177A1 OS=Homo sapiens OX=9606 GN=FAM177A1 PE=1 SV=1	1	9	145930	143100	149810	153900	139470	161100	150360	178250	139630	162630
Q8N0U4	Protein FAM185A	FAM185A	sp|Q8N0U4|F185A_HUMAN Protein FAM185A OS=Homo sapiens OX=9606 GN=FAM185A PE=1 SV=3	1	4	47629	32709	47184	36542	44142	39029	47458	39494	41177	52526
C9JLW8	Protein FAM195B	FAM195B	sp|C9JLW8|MCRI1_HUMAN Mapk-regulated corepressor-interacting protein 1 OS=Homo sapiens OX=9606 GN=MCRIP1 PE=1 SV=1	1	2	33443	21862	27551	22702	25805	27477	29069	19620	28208	28229
Q96ND0	Protein FAM210A	FAM210A	sp|Q96ND0|F210A_HUMAN Protein FAM210A OS=Homo sapiens OX=9606 GN=FAM210A PE=1 SV=2	1	5	75153	52049	79939	53523	71408	57018	74831	49472	67772	78643
Q96KR6	Protein FAM210B	FAM210B	sp|Q96KR6|F210B_HUMAN Protein FAM210B, mitochondrial OS=Homo sapiens OX=9606 GN=FAM210B PE=1 SV=2	1	4	17913	10214	14480	12309	13103	11061	14772	10149	13530	16577
Q9BRX8	Redox-regulatory protein FAM213A	FAM213A	sp|Q9BRX8|PXL2A_HUMAN Peroxiredoxin-like 2A OS=Homo sapiens OX=9606 GN=PRXL2A PE=1 SV=3	1	11	431920	287480	392140	286890	353690	301820	391680	285710	348010	396520
Q8TBF2	Prostamide/prostaglandin F synthase	FAM213B	sp|Q8TBF2|PXL2B_HUMAN Prostamide/prostaglandin F synthase OS=Homo sapiens OX=9606 GN=PRXL2B PE=1 SV=1	1	7	126590	79714	109850	78301	103680	84424	108830	78538	100550	106120
Q641Q2	WASH complex subunit FAM21A	FAM21A	sp|Q641Q2|WAC2A_HUMAN WASH complex subunit 2A OS=Homo sapiens OX=9606 GN=WASHC2A PE=1 SV=3	1	6	108280	87272	107850	89371	106870	98392	112480	100310	100820	117940
Q9Y4E1	WASH complex subunit FAM21C	FAM21C	sp|Q9Y4E1|WAC2C_HUMAN WASH complex subunit 2C OS=Homo sapiens OX=9606 GN=WASHC2C PE=1 SV=4	1	3	8350.8	7867.5	10379	9299	9866.6	9439.1	12228	10251	8500.5	9183.2
A4D161	Protein FAM221A	FAM221A	sp|A4D161|F221A_HUMAN Protein FAM221A OS=Homo sapiens OX=9606 GN=FAM221A PE=1 SV=1	1	4	17362	16272	17297	15526	16784	16268	16993	14790	17313	19382
Q92520	Protein FAM3C	FAM3C	sp|Q92520|FAM3C_HUMAN Protein FAM3C OS=Homo sapiens OX=9606 GN=FAM3C PE=1 SV=1	1	8	50236	36967	50584	44032	48934	44277	53838	41724	46174	53564
Q8TCE6;Q6NSW5	Protein FAM45A;Protein FAM45B	FAM45A;FAM45B	sp|Q8TCE6|DEN10_HUMAN DENN domain-containing protein 10 OS=Homo sapiens OX=9606 GN=DENND10 PE=1 SV=1;sp|Q6NSW5|DE10B_HUMAN Putative DENN domain-containing protein 10 B OS=Homo sapiens OX=9606 GN=DENND10P1 PE=5 SV=1	2	5	26352	18612	27177	22434	25975	24895	27096	23532	26630	28484
Q9H0Q0	Protein FAM49A	FAM49A	sp|Q9H0Q0|CYRIA_HUMAN CYFIP-related Rac1 interactor A OS=Homo sapiens OX=9606 GN=CYRIA PE=2 SV=1	1	12	112780	73556	114530	90718	107360	91640	115680	82947	109250	114070
Q9NUQ9	Protein FAM49B	FAM49B	sp|Q9NUQ9|CYRIB_HUMAN CYFIP-related Rac1 interactor B OS=Homo sapiens OX=9606 GN=CYRIB PE=1 SV=1	1	17	351280	296360	329750	301760	306050	310910	356720	305320	306260	308380
Q8N5J2	Protein FAM63A	FAM63A	sp|Q8N5J2|MINY1_HUMAN Ubiquitin carboxyl-terminal hydrolase MINDY-1 OS=Homo sapiens OX=9606 GN=MINDY1 PE=1 SV=2	1	5	30642	39582	31747	44189	28602	39477	37601	50044	30659	32277
Q8NBR6	Protein FAM63B	FAM63B	sp|Q8NBR6|MINY2_HUMAN Ubiquitin carboxyl-terminal hydrolase MINDY-2 OS=Homo sapiens OX=9606 GN=MINDY2 PE=1 SV=2	1	3	34752	31334	35509	35877	34230	34959	35417	32341	33150	38773
Q6ZS17	Protein FAM65A	FAM65A	sp|Q6ZS17|RIPR1_HUMAN Rho family-interacting cell polarization regulator 1 OS=Homo sapiens OX=9606 GN=RIPOR1 PE=1 SV=1	2	12	52528	37316	48686	41095	50704	42834	49635	36891	46396	56960
Q8NAN2	Protein FAM73A	FAM73A	sp|Q8NAN2|MIGA1_HUMAN Mitoguardin 1 OS=Homo sapiens OX=9606 GN=MIGA1 PE=1 SV=1	1	8	56780	40772	53969	45219	53221	47595	55387	42946	53612	57031
Q8TBF8	Protein FAM81A	FAM81A	sp|Q8TBF8|FA81A_HUMAN Protein FAM81A OS=Homo sapiens OX=9606 GN=FAM81A PE=1 SV=3	1	19	218180	101520	214650	106320	197660	117400	204980	101300	195330	218440
Q96KN1	Protein FAM84B	FAM84B	sp|Q96KN1|LRAT2_HUMAN Protein LRATD2 OS=Homo sapiens OX=9606 GN=LRATD2 PE=1 SV=1	1	2	10595	13624	11457	13830	9792.7	12909	13469	13999	10095	11188
Q658Y4	Protein FAM91A1	FAM91A1	sp|Q658Y4|F91A1_HUMAN Protein FAM91A1 OS=Homo sapiens OX=9606 GN=FAM91A1 PE=1 SV=3	2	7	47503	31108	46272	34804	47870	37792	47222	32869	42578	52523
Q9Y3D0	Mitotic spindle-associated MMXD complex subunit MIP18	FAM96B	sp|Q9Y3D0|CIA2B_HUMAN Cytosolic iron-sulfur assembly component 2B OS=Homo sapiens OX=9606 GN=CIAO2B PE=1 SV=1	1	2	3914.1	3372.2	3505.1	4829.6	3857.8	4092.4	4488.1	4073.7	3870.9	3939.6
Q8NCA5	Protein FAM98A	FAM98A	sp|Q8NCA5|FA98A_HUMAN Protein FAM98A OS=Homo sapiens OX=9606 GN=FAM98A PE=1 SV=2	1	6	55809	44610	62674	48886	56182	54147	60695	53716	56855	60399
Q52LJ0	Protein FAM98B	FAM98B	sp|Q52LJ0|FA98B_HUMAN Protein FAM98B OS=Homo sapiens OX=9606 GN=FAM98B PE=1 SV=2	1	6	17930	7225.3	12211	12005	15392	11692	13720	9040.1	13359	14381
Q9Y4F1	FERM, RhoGEF and pleckstrin domain-containing protein 1	FARP1	sp|Q9Y4F1|FARP1_HUMAN FERM, ARHGEF and pleckstrin domain-containing protein 1 OS=Homo sapiens OX=9606 GN=FARP1 PE=1 SV=1	1	31	344810	219280	348190	271270	333470	297280	331710	251470	307190	371680
O95363	Phenylalanine--tRNA ligase, mitochondrial	FARS2	sp|O95363|SYFM_HUMAN Phenylalanine--tRNA ligase, mitochondrial OS=Homo sapiens OX=9606 GN=FARS2 PE=1 SV=1	1	5	17066	10336	18061	12438	15274	12377	16464	11119	15296	16817
Q9Y285	Phenylalanine--tRNA ligase alpha subunit	FARSA	sp|Q9Y285|SYFA_HUMAN Phenylalanine--tRNA ligase alpha subunit OS=Homo sapiens OX=9606 GN=FARSA PE=1 SV=3	1	19	224130	144930	220950	148410	210550	157330	234360	136840	209610	236070
Q9NSD9	Phenylalanine--tRNA ligase beta subunit	FARSB	sp|Q9NSD9|SYFB_HUMAN Phenylalanine--tRNA ligase beta subunit OS=Homo sapiens OX=9606 GN=FARSB PE=1 SV=3	1	29	430380	240730	430560	264290	403320	283250	426500	247650	395280	438170
P25445	Tumor necrosis factor receptor superfamily member 6	FAS	sp|P25445|TNR6_HUMAN Tumor necrosis factor receptor superfamily member 6 OS=Homo sapiens OX=9606 GN=FAS PE=1 SV=1	1	2	3531.9	2713.9	3820.7	2393.2	5429.8	4099.2	3522.7	2134.4	3612.8	5883.2
P49327	Fatty acid synthase;[Acyl-carrier-protein] S-acetyltransferase;[Acyl-carrier-protein] S-malonyltransferase;3-oxoacyl-[acyl-carrier-protein] synthase;3-oxoacyl-[acyl-carrier-protein] reductase;3-hydroxyacyl-[acyl-carrier-protein] dehydratase;Enoyl-[acyl-carrier-protein] reductase;Oleoyl-[acyl-carrier-protein] hydrolase	FASN	sp|P49327|FAS_HUMAN Fatty acid synthase OS=Homo sapiens OX=9606 GN=FASN PE=1 SV=3	1	85	1092200	825270	1004500	862450	948430	911220	1045800	861280	968460	1009600
Q9NYY8	FAST kinase domain-containing protein 2	FASTKD2	sp|Q9NYY8|FAKD2_HUMAN FAST kinase domain-containing protein 2, mitochondrial OS=Homo sapiens OX=9606 GN=FASTKD2 PE=1 SV=1	1	3	35028	23974	36056	25988	30759	30897	33604	25840	31937	36292
Q7L8L6	FAST kinase domain-containing protein 5	FASTKD5	sp|Q7L8L6|FAKD5_HUMAN FAST kinase domain-containing protein 5, mitochondrial OS=Homo sapiens OX=9606 GN=FASTKD5 PE=1 SV=1	1	6	73298	48614	69700	53270	65177	54394	72334	51308	61801	80006
Q8TDW7	Protocadherin Fat 3	FAT3	sp|Q8TDW7|FAT3_HUMAN Protocadherin Fat 3 OS=Homo sapiens OX=9606 GN=FAT3 PE=2 SV=3	1	9	50621	32943	48590	34374	47187	36854	48780	34713	47150	55687
Q9H469	F-box/LRR-repeat protein 15	FBXL15	sp|Q9H469|FXL15_HUMAN F-box/LRR-repeat protein 15 OS=Homo sapiens OX=9606 GN=FBXL15 PE=1 SV=2	1	4	12425	8715.4	12159	8352.9	11679	10522	12484	8336	10181	13816
Q8N461	F-box/LRR-repeat protein 16	FBXL16	sp|Q8N461|FXL16_HUMAN F-box/LRR-repeat protein 16 OS=Homo sapiens OX=9606 GN=FBXL16 PE=2 SV=2	1	12	78750	47904	78731	47611	70851	56409	74336	49149	72438	83628
Q96ME1	F-box/LRR-repeat protein 18	FBXL18	sp|Q96ME1|FXL18_HUMAN F-box/LRR-repeat protein 18 OS=Homo sapiens OX=9606 GN=FBXL18 PE=1 SV=2	1	9	63825	44406	63101	46201	56444	48699	63258	47116	56768	61714
Q96IG2	F-box/LRR-repeat protein 20	FBXL20	sp|Q96IG2|FXL20_HUMAN F-box/LRR-repeat protein 20 OS=Homo sapiens OX=9606 GN=FBXL20 PE=1 SV=2	2	10	128280	85510	123040	92230	112350	98265	122030	90843	115150	120980
Q9UK22	F-box only protein 2	FBXO2	sp|Q9UK22|FBX2_HUMAN F-box only protein 2 OS=Homo sapiens OX=9606 GN=FBXO2 PE=1 SV=2	1	12	224080	186770	230450	208110	206450	213430	241640	194040	212960	227440
O94952	F-box only protein 21	FBXO21	sp|O94952|FBX21_HUMAN F-box only protein 21 OS=Homo sapiens OX=9606 GN=FBXO21 PE=2 SV=2	1	4	10162	7379.1	11017	9173.4	10537	8008.8	11194	8876.4	10424	10693
Q8NEZ5	F-box only protein 22	FBXO22	sp|Q8NEZ5|FBX22_HUMAN F-box only protein 22 OS=Homo sapiens OX=9606 GN=FBXO22 PE=1 SV=1	1	4	35377	32222	34751	30798	33013	34138	36120	31015	33079	30690
Q8NI29	F-box only protein 27	FBXO27	sp|Q8NI29|FBX27_HUMAN F-box only protein 27 OS=Homo sapiens OX=9606 GN=FBXO27 PE=1 SV=2	1	4	10742	6575.3	10690	8638.9	10263	8113.4	10257	6648.2	9814.8	10357
Q9UK99	F-box only protein 3	FBXO3	sp|Q9UK99|FBX3_HUMAN F-box only protein 3 OS=Homo sapiens OX=9606 GN=FBXO3 PE=1 SV=3	1	3	16686	12407	17158	11795	17017	15402	17128	14305	17477	17396
Q8TF61	F-box only protein 41	FBXO41	sp|Q8TF61|FBX41_HUMAN F-box only protein 41 OS=Homo sapiens OX=9606 GN=FBXO41 PE=2 SV=5	1	24	356590	214770	332650	247250	315500	248440	346720	219150	307510	375060
Q9H4M3	F-box only protein 44	FBXO44	sp|Q9H4M3|FBX44_HUMAN F-box only protein 44 OS=Homo sapiens OX=9606 GN=FBXO44 PE=1 SV=3	1	5	56267	36344	51807	40216	49881	41444	50421	40303	48843	53436
P0C2W1	F-box/SPRY domain-containing protein 1	FBXO45	sp|P0C2W1|FBSP1_HUMAN F-box/SPRY domain-containing protein 1 OS=Homo sapiens OX=9606 GN=FBXO45 PE=1 SV=1	1	2	13650	8326.7	10196	8240.5	11639	9569	9618.3	6884.5	9991.4	12438
Q9NRD1	F-box only protein 6	FBXO6	sp|Q9NRD1|FBX6_HUMAN F-box only protein 6 OS=Homo sapiens OX=9606 GN=FBXO6 PE=1 SV=1	1	3	12907	9217	11644	8979.7	12154	9749.1	13201	8553.9	11952	12808
Q9UKB1	F-box/WD repeat-containing protein 11	FBXW11	sp|Q9UKB1|FBW1B_HUMAN F-box/WD repeat-containing protein 11 OS=Homo sapiens OX=9606 GN=FBXW11 PE=1 SV=1	1	2	34469	24089	29705	27852	31355	30004	28964	27498	26299	30561
O14526	F-BAR domain only protein 1	FCHO1	sp|O14526|FCHO1_HUMAN F-BAR domain only protein 1 OS=Homo sapiens OX=9606 GN=FCHO1 PE=1 SV=2	1	4	14820	12424	13718	16020	12806	14432	14938	16168	13999	13745
P37268	Squalene synthase	FDFT1	sp|P37268|FDFT_HUMAN Squalene synthase OS=Homo sapiens OX=9606 GN=FDFT1 PE=1 SV=1	1	3	14300	9303.1	13650	10512	14320	11318	15925	10895	14444	15511
P14324	Farnesyl pyrophosphate synthase	FDPS	sp|P14324|FPPS_HUMAN Farnesyl pyrophosphate synthase OS=Homo sapiens OX=9606 GN=FDPS PE=1 SV=4	1	7	204000	147500	191380	144130	176290	157910	193090	149390	187210	167100
P10109	Adrenodoxin, mitochondrial	FDX1	sp|P10109|ADX_HUMAN Adrenodoxin, mitochondrial OS=Homo sapiens OX=9606 GN=FDX1 PE=1 SV=1	1	2	12727	8761.1	10056	9339.7	7965.7	9653.4	9610.5	7935.4	8119.3	10013
Q6P4F2	Adrenodoxin-like protein, mitochondrial	FDX1L	sp|Q6P4F2|FDX2_HUMAN Ferredoxin-2, mitochondrial OS=Homo sapiens OX=9606 GN=FDX2 PE=1 SV=2	1	3	8535.8	6210.2	8092.5	6173.6	6669	5666.7	7733.9	5802.1	7292.6	6814.3
P22570	NADPH:adrenodoxin oxidoreductase, mitochondrial	FDXR	sp|P22570|ADRO_HUMAN NADPH:adrenodoxin oxidoreductase, mitochondrial OS=Homo sapiens OX=9606 GN=FDXR PE=1 SV=3	1	14	82735	51500	85756	63475	77021	65408	84505	63815	78944	80720
P22830	Ferrochelatase, mitochondrial	FECH	sp|P22830|HEMH_HUMAN Ferrochelatase, mitochondrial OS=Homo sapiens OX=9606 GN=FECH PE=1 SV=2	1	18	150960	114040	143260	129950	140040	126050	150600	115380	133130	162200
Q96AC1	Fermitin family homolog 2	FERMT2	sp|Q96AC1|FERM2_HUMAN Fermitin family homolog 2 OS=Homo sapiens OX=9606 GN=FERMT2 PE=1 SV=1	2	18	114240	81867	109110	94201	107610	100090	110950	100770	107980	112220
Q86UX7	Fermitin family homolog 3	FERMT3	sp|Q86UX7|URP2_HUMAN Fermitin family homolog 3 OS=Homo sapiens OX=9606 GN=FERMT3 PE=1 SV=1	1	3	2286	1590	2349.1	2215	1770.4	1847.9	2159.9	2167.4	1584	2611.1
Q99689	Fasciculation and elongation protein zeta-1	FEZ1	sp|Q99689|FEZ1_HUMAN Fasciculation and elongation protein zeta-1 OS=Homo sapiens OX=9606 GN=FEZ1 PE=1 SV=1	1	4	14940	13203	14017	14186	15517	16134	14657	14865	15932	16823
P02671	Fibrinogen alpha chain;Fibrinopeptide A;Fibrinogen alpha chain	FGA	sp|P02671|FIBA_HUMAN Fibrinogen alpha chain OS=Homo sapiens OX=9606 GN=FGA PE=1 SV=2	2	17	106490	80303	190800	154040	187090	175930	168150	134640	188290	150590
P02675	Fibrinogen beta chain;Fibrinopeptide B;Fibrinogen beta chain	FGB	sp|P02675|FIBB_HUMAN Fibrinogen beta chain OS=Homo sapiens OX=9606 GN=FGB PE=1 SV=2	2	18	162260	116260	281740	236320	285620	275090	241800	190410	283150	213870
Q96M96	FYVE, RhoGEF and PH domain-containing protein 4	FGD4	sp|Q96M96|FGD4_HUMAN FYVE, RhoGEF and PH domain-containing protein 4 OS=Homo sapiens OX=9606 GN=FGD4 PE=1 SV=2	1	4	25945	19758	25153	24236	25159	27773	28002	23175	24356	32064
P05230	Fibroblast growth factor 1	FGF1	sp|P05230|FGF1_HUMAN Fibroblast growth factor 1 OS=Homo sapiens OX=9606 GN=FGF1 PE=1 SV=1	1	3	28573	30112	27744	34623	25686	36776	32478	40120	25450	27121
P61328	Fibroblast growth factor 12	FGF12	sp|P61328|FGF12_HUMAN Fibroblast growth factor 12 OS=Homo sapiens OX=9606 GN=FGF12 PE=1 SV=1	2	5	95180	54422	83063	50634	76184	58171	85133	50390	78209	77436
Q9NVK5	FGFR1 oncogene partner 2	FGFR1OP2	sp|Q9NVK5|FGOP2_HUMAN FGFR1 oncogene partner 2 OS=Homo sapiens OX=9606 GN=FGFR1OP2 PE=1 SV=1	1	8	72819	41353	75835	48089	72234	54639	72008	45364	69884	74300
P02679	Fibrinogen gamma chain	FGG	sp|P02679|FIBG_HUMAN Fibrinogen gamma chain OS=Homo sapiens OX=9606 GN=FGG PE=1 SV=3	1	16	87167	60575	149390	122870	159360	152120	123220	101240	148760	106050
P07954	Fumarate hydratase, mitochondrial	FH	sp|P07954|FUMH_HUMAN Fumarate hydratase, mitochondrial OS=Homo sapiens OX=9606 GN=FH PE=1 SV=3	1	25	911640	661710	851400	674740	781010	695470	840840	687060	767910	846010
P49789	Bis(5-adenosyl)-triphosphatase	FHIT	sp|P49789|FHIT_HUMAN Bis(5-adenosyl)-triphosphatase OS=Homo sapiens OX=9606 GN=FHIT PE=1 SV=3	1	6	72993	57450	70949	57750	58156	60730	72737	61622	62641	62608
Q13642	Four and a half LIM domains protein 1	FHL1	sp|Q13642|FHL1_HUMAN Four and a half LIM domains protein 1 OS=Homo sapiens OX=9606 GN=FHL1 PE=1 SV=4	1	10	148990	70217	112320	74966	101300	77570	104330	72286	106850	99771
Q14192	Four and a half LIM domains protein 2	FHL2	sp|Q14192|FHL2_HUMAN Four and a half LIM domains protein 2 OS=Homo sapiens OX=9606 GN=FHL2 PE=1 SV=3	1	4	36190	17093	31855	18370	31218	19949	30758	19855	28753	32532
O43427	Acidic fibroblast growth factor intracellular-binding protein	FIBP	sp|O43427|FIBP_HUMAN Acidic fibroblast growth factor intracellular-binding protein OS=Homo sapiens OX=9606 GN=FIBP PE=1 SV=3	1	16	229830	140650	238760	157790	218860	171010	214000	151600	225880	230020
Q92562	Polyphosphoinositide phosphatase	FIG4	sp|Q92562|FIG4_HUMAN Polyphosphoinositide phosphatase OS=Homo sapiens OX=9606 GN=FIG4 PE=1 SV=1	1	3	2964.8	1512	2515.7	1624	3518.1	2393.2	3174.6	2378.8	3219.7	2972.4
Q9Y3D6	Mitochondrial fission 1 protein	FIS1	sp|Q9Y3D6|FIS1_HUMAN Mitochondrial fission 1 protein OS=Homo sapiens OX=9606 GN=FIS1 PE=1 SV=2	1	6	99034	74800	102050	81442	88117	82754	96777	88582	83036	99289
Q96AY3	Peptidyl-prolyl cis-trans isomerase FKBP10	FKBP10	sp|Q96AY3|FKB10_HUMAN Peptidyl-prolyl cis-trans isomerase FKBP10 OS=Homo sapiens OX=9606 GN=FKBP10 PE=1 SV=1	1	3	11667	8700.9	9125.5	11127	12208	12699	9948.6	10170	10264	13626
Q5T1M5	FK506-binding protein 15	FKBP15	sp|Q5T1M5|FKB15_HUMAN FK506-binding protein 15 OS=Homo sapiens OX=9606 GN=FKBP15 PE=1 SV=2	1	9	32763	22257	33371	27586	30407	25270	35337	28708	31264	32790
P26885	Peptidyl-prolyl cis-trans isomerase FKBP2	FKBP2	sp|P26885|FKBP2_HUMAN Peptidyl-prolyl cis-trans isomerase FKBP2 OS=Homo sapiens OX=9606 GN=FKBP2 PE=1 SV=2	1	8	70006	54239	68107	59065	65191	66800	66816	58420	59264	71818
Q00688	Peptidyl-prolyl cis-trans isomerase FKBP3	FKBP3	sp|Q00688|FKBP3_HUMAN Peptidyl-prolyl cis-trans isomerase FKBP3 OS=Homo sapiens OX=9606 GN=FKBP3 PE=1 SV=1	1	10	189170	122370	182510	130320	174870	141960	178550	135350	172030	171600
Q02790	Peptidyl-prolyl cis-trans isomerase FKBP4;Peptidyl-prolyl cis-trans isomerase FKBP4, N-terminally processed	FKBP4	sp|Q02790|FKBP4_HUMAN Peptidyl-prolyl cis-trans isomerase FKBP4 OS=Homo sapiens OX=9606 GN=FKBP4 PE=1 SV=3	1	26	470840	348550	446420	390600	408880	404250	462130	408950	416110	419120
Q13451	Peptidyl-prolyl cis-trans isomerase FKBP5;Peptidyl-prolyl cis-trans isomerase FKBP5, N-terminally processed	FKBP5	sp|Q13451|FKBP5_HUMAN Peptidyl-prolyl cis-trans isomerase FKBP5 OS=Homo sapiens OX=9606 GN=FKBP5 PE=1 SV=2	1	12	85304	63363	77682	69917	72117	79994	81796	76321	75181	76393
Q14318	Peptidyl-prolyl cis-trans isomerase FKBP8	FKBP8	sp|Q14318|FKBP8_HUMAN Peptidyl-prolyl cis-trans isomerase FKBP8 OS=Homo sapiens OX=9606 GN=FKBP8 PE=1 SV=2	1	14	184690	129290	174590	144570	170530	146170	161400	135600	156180	186740
O95302	Peptidyl-prolyl cis-trans isomerase FKBP9	FKBP9	sp|O95302|FKBP9_HUMAN Peptidyl-prolyl cis-trans isomerase FKBP9 OS=Homo sapiens OX=9606 GN=FKBP9 PE=1 SV=2	2	5	3859.2	2713.8	4425.3	3355.1	4222.7	2546.6	3899.5	3087.8	3324.7	4859.4
Q8NFF5	FAD synthase;Molybdenum cofactor biosynthesis protein-like region;FAD synthase region	FLAD1	sp|Q8NFF5|FAD1_HUMAN FAD synthase OS=Homo sapiens OX=9606 GN=FLAD1 PE=1 SV=1	1	10	54520	41487	52233	42849	48929	45700	49524	43587	49679	54643
Q8NFG4	Folliculin	FLCN	sp|Q8NFG4|FLCN_HUMAN Folliculin OS=Homo sapiens OX=9606 GN=FLCN PE=1 SV=1	1	3	5308.9	3795	5775.6	4139.6	5299.1	4491.5	4856.2	4184.3	5431.2	5056.8
Q13045	Protein flightless-1 homolog	FLII	sp|Q13045|FLII_HUMAN Protein flightless-1 homolog OS=Homo sapiens OX=9606 GN=FLII PE=1 SV=2	1	29	238720	161250	229740	176520	226020	192520	234660	176830	215130	252850
P21333	Filamin-A	FLNA	sp|P21333|FLNA_HUMAN Filamin-A OS=Homo sapiens OX=9606 GN=FLNA PE=1 SV=4	1	40	267480	183560	254580	247170	251890	256340	268850	253180	244220	250040
O75369	Filamin-B	FLNB	sp|O75369|FLNB_HUMAN Filamin-B OS=Homo sapiens OX=9606 GN=FLNB PE=1 SV=2	1	28	127370	139840	134820	169780	122770	169790	139190	190520	123810	137480
Q14315	Filamin-C	FLNC	sp|Q14315|FLNC_HUMAN Filamin-C OS=Homo sapiens OX=9606 GN=FLNC PE=1 SV=3	1	40	350160	312240	356070	432830	348250	452550	345410	423080	342070	347150
O75955	Flotillin-1	FLOT1	sp|O75955|FLOT1_HUMAN Flotillin-1 OS=Homo sapiens OX=9606 GN=FLOT1 PE=1 SV=3	1	26	499110	298200	526880	341180	493030	361320	504670	321180	481480	506730
Q14254	Flotillin-2	FLOT2	sp|Q14254|FLOT2_HUMAN Flotillin-2 OS=Homo sapiens OX=9606 GN=FLOT2 PE=1 SV=2	1	31	647130	352070	674220	408310	638910	444050	629890	387700	616740	655130
O43155	Leucine-rich repeat transmembrane protein FLRT2	FLRT2	sp|O43155|FLRT2_HUMAN Leucine-rich repeat transmembrane protein FLRT2 OS=Homo sapiens OX=9606 GN=FLRT2 PE=1 SV=1	1	8	29140	20046	31561	23175	29215	22995	31089	18367	29425	32988
Q9NZ56	Formin-2	FMN2	sp|Q9NZ56|FMN2_HUMAN Formin-2 OS=Homo sapiens OX=9606 GN=FMN2 PE=1 SV=4	1	20	94944	62331	95451	71268	93961	78791	94048	63891	89193	101070
O95466	Formin-like protein 1	FMNL1	sp|O95466|FMNL1_HUMAN Formin-like protein 1 OS=Homo sapiens OX=9606 GN=FMNL1 PE=1 SV=3	1	7	42098	33508	39690	35552	36413	33851	41034	34374	38800	42811
Q96PY5	Formin-like protein 2	FMNL2	sp|Q96PY5|FMNL2_HUMAN Formin-like protein 2 OS=Homo sapiens OX=9606 GN=FMNL2 PE=1 SV=3	2	37	615200	679010	645980	761620	575530	779170	652570	826280	571940	645390
Q06787	Fragile X mental retardation protein 1	FMR1	sp|Q06787|FMR1_HUMAN Synaptic functional regulator FMR1 OS=Homo sapiens OX=9606 GN=FMR1 PE=1 SV=1	1	10	110570	79811	120480	88819	108180	92851	113090	101030	100020	135370
P02751	Fibronectin;Anastellin;Ugl-Y1;Ugl-Y2;Ugl-Y3	FN1	sp|P02751|FINC_HUMAN Fibronectin OS=Homo sapiens OX=9606 GN=FN1 PE=1 SV=5	1	6	15242	10503	12685	12655	14823	12742	13509	11788	11976	15042
Q9H479	Fructosamine-3-kinase	FN3K	sp|Q9H479|FN3K_HUMAN Fructosamine-3-kinase OS=Homo sapiens OX=9606 GN=FN3K PE=1 SV=1	1	13	288040	220260	288020	236700	258150	244720	292770	243490	264140	265530
Q9HA64	Ketosamine-3-kinase	FN3KRP	sp|Q9HA64|KT3K_HUMAN Ketosamine-3-kinase OS=Homo sapiens OX=9606 GN=FN3KRP PE=1 SV=2	1	7	86289	63898	77317	66242	77622	65765	77908	62913	76490	71053
Q96RU3	Formin-binding protein 1	FNBP1	sp|Q96RU3|FNBP1_HUMAN Formin-binding protein 1 OS=Homo sapiens OX=9606 GN=FNBP1 PE=1 SV=2	1	17	215600	189080	220600	208310	206000	214010	223110	224390	191070	228980
Q5T0N5	Formin-binding protein 1-like	FNBP1L	sp|Q5T0N5|FBP1L_HUMAN Formin-binding protein 1-like OS=Homo sapiens OX=9606 GN=FNBP1L PE=1 SV=3	1	3	34525	24426	33684	26782	33213	28799	36682	22460	29391	45733
Q9Y2H6	Fibronectin type-III domain-containing protein 3A	FNDC3A	sp|Q9Y2H6|FND3A_HUMAN Fibronectin type-III domain-containing protein 3A OS=Homo sapiens OX=9606 GN=FNDC3A PE=1 SV=4	1	3	22286	17172	23029	20810	24695	21104	26872	20808	22566	26874
P49354	Protein farnesyltransferase/geranylgeranyltransferase type-1 subunit alpha	FNTA	sp|P49354|FNTA_HUMAN Protein farnesyltransferase/geranylgeranyltransferase type-1 subunit alpha OS=Homo sapiens OX=9606 GN=FNTA PE=1 SV=1	1	10	59279	62146	60269	75620	55215	74351	63327	74779	58920	61290
P49356	Protein farnesyltransferase subunit beta	FNTB	sp|P49356|FNTB_HUMAN Protein farnesyltransferase subunit beta OS=Homo sapiens OX=9606 GN=FNTB PE=1 SV=1	1	6	34136	35835	33256	40804	29931	40107	35066	43338	32071	34541
Q5VW36	Focadhesin	FOCAD	sp|Q5VW36|FOCAD_HUMAN Focadhesin OS=Homo sapiens OX=9606 GN=FOCAD PE=1 SV=1	1	6	3198.5	1919.5	2840.4	2467.9	3314.6	3940.6	3092.2	2325	2721.1	4475.9
Q04609;Q9HBA9	Glutamate carboxypeptidase 2;Putative N-acetylated-alpha-linked acidic dipeptidase	FOLH1;FOLH1B	sp|Q04609|FOLH1_HUMAN Glutamate carboxypeptidase 2 OS=Homo sapiens OX=9606 GN=FOLH1 PE=1 SV=1;sp|Q9HBA9|FOH1B_HUMAN Putative N-acetylated-alpha-linked acidic dipeptidase OS=Homo sapiens OX=9606 GN=FOLH1B PE=2 SV=1	4	17	107630	121510	113600	143140	95169	128390	126250	158420	104750	97037
P85037	Forkhead box protein K1	FOXK1	sp|P85037|FOXK1_HUMAN Forkhead box protein K1 OS=Homo sapiens OX=9606 GN=FOXK1 PE=1 SV=1	1	2	1842.6	1387.1	2190.1	1477.9	1612.5	1466.2	1706.1	1410.8	1397.5	1715.8
Q96CU9	FAD-dependent oxidoreductase domain-containing protein 1	FOXRED1	sp|Q96CU9|FXRD1_HUMAN FAD-dependent oxidoreductase domain-containing protein 1 OS=Homo sapiens OX=9606 GN=FOXRED1 PE=1 SV=2	1	9	38700	34365	38344	37291	35749	30836	37495	28912	41289	41931
Q9P2Q2	FERM domain-containing protein 4A	FRMD4A	sp|Q9P2Q2|FRM4A_HUMAN FERM domain-containing protein 4A OS=Homo sapiens OX=9606 GN=FRMD4A PE=1 SV=3	2	14	116570	64680	108700	63890	104370	72218	107070	60654	103380	114800
Q7Z6J6	FERM domain-containing protein 5	FRMD5	sp|Q7Z6J6|FRMD5_HUMAN FERM domain-containing protein 5 OS=Homo sapiens OX=9606 GN=FRMD5 PE=1 SV=1	1	7	29366	23990	31440	25937	30025	26871	32014	26536	28536	34596
Q14CM0	FERM and PDZ domain-containing protein 4	FRMPD4	sp|Q14CM0|FRPD4_HUMAN FERM and PDZ domain-containing protein 4 OS=Homo sapiens OX=9606 GN=FRMPD4 PE=1 SV=1	1	2	908.67	843.58	750.25	680.54	672.65	677.19	379.58	997.21	948.73	725.91
Q9P0K9	DOMON domain-containing protein FRRS1L	FRRS1L	sp|Q9P0K9|FRS1L_HUMAN DOMON domain-containing protein FRRS1L OS=Homo sapiens OX=9606 GN=FRRS1L PE=2 SV=2	1	7	33499	23763	35428	24258	33704	27606	33967	23463	34118	39534
O43559	Fibroblast growth factor receptor substrate 3	FRS3	sp|O43559|FRS3_HUMAN Fibroblast growth factor receptor substrate 3 OS=Homo sapiens OX=9606 GN=FRS3 PE=1 SV=3	1	3	6931.8	4302.1	7919.6	5256.5	7767.5	5043.8	7178.6	4680.3	7012	7637.3
Q5TBA9	Protein furry homolog	FRY	sp|Q5TBA9|FRY_HUMAN Protein furry homolog OS=Homo sapiens OX=9606 GN=FRY PE=1 SV=1	1	23	163770	100170	156610	110010	157970	120430	159250	104500	140790	175910
O94915	Protein furry homolog-like	FRYL	sp|O94915|FRYL_HUMAN Protein furry homolog-like OS=Homo sapiens OX=9606 GN=FRYL PE=1 SV=2	1	17	33883	26675	36617	30510	33235	31328	32272	32810	31684	35165
Q16658	Fascin	FSCN1	sp|Q16658|FSCN1_HUMAN Fascin OS=Homo sapiens OX=9606 GN=FSCN1 PE=1 SV=3	1	36	608320	477180	586610	507490	534940	511030	590900	519220	547600	541990
Q9BTV5	Fibronectin type III and SPRY domain-containing protein 1	FSD1	sp|Q9BTV5|FSD1_HUMAN Fibronectin type III and SPRY domain-containing protein 1 OS=Homo sapiens OX=9606 GN=FSD1 PE=1 SV=1	1	20	223560	148330	228850	157550	200460	169900	220150	156460	205910	237850
Q9BXM9	FSD1-like protein	FSD1L	sp|Q9BXM9|FSD1L_HUMAN FSD1-like protein OS=Homo sapiens OX=9606 GN=FSD1L PE=1 SV=2	1	16	165710	114380	176480	126730	164060	138940	173820	126610	153670	193240
P02794	Ferritin heavy chain;Ferritin heavy chain, N-terminally processed	FTH1	sp|P02794|FRIH_HUMAN Ferritin heavy chain OS=Homo sapiens OX=9606 GN=FTH1 PE=1 SV=2	1	15	828200	862730	832140	982720	728080	925890	898150	1036300	789910	784860
P02792	Ferritin light chain	FTL	sp|P02792|FRIL_HUMAN Ferritin light chain OS=Homo sapiens OX=9606 GN=FTL PE=1 SV=2	1	9	369300	394370	382010	467240	329890	431840	393180	466940	371700	353860
Q9C0B1	Alpha-ketoglutarate-dependent dioxygenase FTO	FTO	sp|Q9C0B1|FTO_HUMAN Alpha-ketoglutarate-dependent dioxygenase FTO OS=Homo sapiens OX=9606 GN=FTO PE=1 SV=3	1	4	12639	7435.5	10724	8649.6	8917.9	9013.3	11485	8047.1	11692	10032
Q96AE4	Far upstream element-binding protein 1	FUBP1	sp|Q96AE4|FUBP1_HUMAN Far upstream element-binding protein 1 OS=Homo sapiens OX=9606 GN=FUBP1 PE=1 SV=3	1	6	64241	36398	51313	45263	49193	46233	55236	40942	53619	52871
Q96I24	Far upstream element-binding protein 3	FUBP3	sp|Q96I24|FUBP3_HUMAN Far upstream element-binding protein 3 OS=Homo sapiens OX=9606 GN=FUBP3 PE=1 SV=2	1	2	3818.4	3470.3	4164.4	4252.2	4047.3	4300.3	3973.2	3690.5	4118.4	4269.8
P04066	Tissue alpha-L-fucosidase	FUCA1	sp|P04066|FUCO_HUMAN Tissue alpha-L-fucosidase OS=Homo sapiens OX=9606 GN=FUCA1 PE=1 SV=4	1	2	3414.9	2183.5	2757.6	2447.6	2529.5	2293.8	2720.6	2758.7	2720.6	2891
Q8N0W3	L-fucose kinase	FUK	sp|Q8N0W3|FCSK_HUMAN L-fucose kinase OS=Homo sapiens OX=9606 GN=FCSK PE=1 SV=2	1	9	16362	14148	19141	16016	15418	16981	16228	14332	17756	16971
Q8IVP5	FUN14 domain-containing protein 1	FUNDC1	sp|Q8IVP5|FUND1_HUMAN FUN14 domain-containing protein 1 OS=Homo sapiens OX=9606 GN=FUNDC1 PE=1 SV=1	1	2	2684.2	1424.6	2857.3	2210.3	2682	2707.5	3016.1	2016.3	2206.5	3718.3
Q9BWH2	FUN14 domain-containing protein 2	FUNDC2	sp|Q9BWH2|FUND2_HUMAN FUN14 domain-containing protein 2 OS=Homo sapiens OX=9606 GN=FUNDC2 PE=1 SV=2	1	6	94672	67877	90736	70639	82896	74548	86564	69473	80219	90462
P35637	RNA-binding protein FUS	FUS	sp|P35637|FUS_HUMAN RNA-binding protein FUS OS=Homo sapiens OX=9606 GN=FUS PE=1 SV=1	1	5	101810	55896	84563	64304	82048	69132	82505	64080	80028	82155
Q9BYC5	Alpha-(1,6)-fucosyltransferase	FUT8	sp|Q9BYC5|FUT8_HUMAN Alpha-(1,6)-fucosyltransferase OS=Homo sapiens OX=9606 GN=FUT8 PE=1 SV=2	1	2	25613	21501	23184	24313	22518	22175	23076	24114	23476	25752
Q16595	Frataxin, mitochondrial;Frataxin intermediate form;Frataxin(56-210);Frataxin(78-210);Frataxin mature form	FXN	sp|Q16595|FRDA_HUMAN Frataxin, mitochondrial OS=Homo sapiens OX=9606 GN=FXN PE=1 SV=2	1	3	20292	13826	15492	12758	15604	14599	17194	14449	14301	17457
P51114	Fragile X mental retardation syndrome-related protein 1	FXR1	sp|P51114|FXR1_HUMAN Fragile X mental retardation syndrome-related protein 1 OS=Homo sapiens OX=9606 GN=FXR1 PE=1 SV=3	1	10	162420	120930	157540	138700	149440	140770	164810	142360	142110	170550
P51116	Fragile X mental retardation syndrome-related protein 2	FXR2	sp|P51116|FXR2_HUMAN Fragile X mental retardation syndrome-related protein 2 OS=Homo sapiens OX=9606 GN=FXR2 PE=1 SV=2	1	9	66830	45698	60143	52077	60411	52061	66858	50288	61318	72042
Q9H0Q3	FXYD domain-containing ion transport regulator 6	FXYD6	sp|Q9H0Q3|FXYD6_HUMAN FXYD domain-containing ion transport regulator 6 OS=Homo sapiens OX=9606 GN=FXYD6 PE=1 SV=1	1	5	170930	91807	168350	99048	150910	112750	165390	99783	150130	157830
P58549	FXYD domain-containing ion transport regulator 7	FXYD7	sp|P58549|FXYD7_HUMAN FXYD domain-containing ion transport regulator 7 OS=Homo sapiens OX=9606 GN=FXYD7 PE=1 SV=1	1	2	47488	35597	42153	32073	37672	35263	41586	31445	38073	38362
P06241	Tyrosine-protein kinase Fyn	FYN	sp|P06241|FYN_HUMAN Tyrosine-protein kinase Fyn OS=Homo sapiens OX=9606 GN=FYN PE=1 SV=3	1	15	337120	219140	317600	238050	305460	257440	327600	241560	286880	343900
Q7L622	G2/M phase-specific E3 ubiquitin-protein ligase	G2E3	sp|Q7L622|G2E3_HUMAN G2/M phase-specific E3 ubiquitin-protein ligase OS=Homo sapiens OX=9606 GN=G2E3 PE=1 SV=1	1	2	26869	15588	27320	16644	25536	19671	27602	16256	26362	29635
Q13283	Ras GTPase-activating protein-binding protein 1	G3BP1	sp|Q13283|G3BP1_HUMAN Ras GTPase-activating protein-binding protein 1 OS=Homo sapiens OX=9606 GN=G3BP1 PE=1 SV=1	1	4	12449	8538.1	14356	10685	12484	10279	11796	11675	11296	14177
Q9UN86	Ras GTPase-activating protein-binding protein 2	G3BP2	sp|Q9UN86|G3BP2_HUMAN Ras GTPase-activating protein-binding protein 2 OS=Homo sapiens OX=9606 GN=G3BP2 PE=1 SV=2	1	10	107460	61823	102990	65417	93244	75952	105380	64744	91869	121990
P11413	Glucose-6-phosphate 1-dehydrogenase	G6PD	sp|P11413|G6PD_HUMAN Glucose-6-phosphate 1-dehydrogenase OS=Homo sapiens OX=9606 GN=G6PD PE=1 SV=4	1	23	376820	277220	368620	317710	350690	336830	368250	331290	352310	357540
P10253	Lysosomal alpha-glucosidase;76 kDa lysosomal alpha-glucosidase;70 kDa lysosomal alpha-glucosidase	GAA	sp|P10253|LYAG_HUMAN Lysosomal alpha-glucosidase OS=Homo sapiens OX=9606 GN=GAA PE=1 SV=4	1	10	75853	53793	80733	66677	73946	69764	79643	69031	70659	71401
Q13480	GRB2-associated-binding protein 1	GAB1	sp|Q13480|GAB1_HUMAN GRB2-associated-binding protein 1 OS=Homo sapiens OX=9606 GN=GAB1 PE=1 SV=2	1	8	29485	36313	32889	39741	28666	39741	33204	42423	28796	31153
O95166	Gamma-aminobutyric acid receptor-associated protein	GABARAP	sp|O95166|GBRAP_HUMAN Gamma-aminobutyric acid receptor-associated protein OS=Homo sapiens OX=9606 GN=GABARAP PE=1 SV=1	1	2	34859	22296	36262	22591	32007	28439	34170	25923	31977	34444
Q9H0R8	Gamma-aminobutyric acid receptor-associated protein-like 1	GABARAPL1	sp|Q9H0R8|GBRL1_HUMAN Gamma-aminobutyric acid receptor-associated protein-like 1 OS=Homo sapiens OX=9606 GN=GABARAPL1 PE=1 SV=1	1	3	15151	7735.2	12675	7672.7	11444	10214	12302	7764.4	11293	12116
P60520	Gamma-aminobutyric acid receptor-associated protein-like 2	GABARAPL2	sp|P60520|GBRL2_HUMAN Gamma-aminobutyric acid receptor-associated protein-like 2 OS=Homo sapiens OX=9606 GN=GABARAPL2 PE=1 SV=1	1	7	211870	137170	199350	136420	175730	135620	194620	142960	179890	174830
Q9UBS5	Gamma-aminobutyric acid type B receptor subunit 1	GABBR1	sp|Q9UBS5|GABR1_HUMAN Gamma-aminobutyric acid type B receptor subunit 1 OS=Homo sapiens OX=9606 GN=GABBR1 PE=1 SV=1	1	21	258070	135110	245950	148230	235130	163620	246180	137730	222480	271860
O75899	Gamma-aminobutyric acid type B receptor subunit 2	GABBR2	sp|O75899|GABR2_HUMAN Gamma-aminobutyric acid type B receptor subunit 2 OS=Homo sapiens OX=9606 GN=GABBR2 PE=1 SV=1	2	23	319900	185980	300290	188140	305480	209760	303840	170320	275770	337030
P14867	Gamma-aminobutyric acid receptor subunit alpha-1	GABRA1	sp|P14867|GBRA1_HUMAN Gamma-aminobutyric acid receptor subunit alpha-1 OS=Homo sapiens OX=9606 GN=GABRA1 PE=1 SV=3	1	14	553080	307570	523270	320150	484440	352740	518980	318410	442970	525450
P47869	Gamma-aminobutyric acid receptor subunit alpha-2	GABRA2	sp|P47869|GBRA2_HUMAN Gamma-aminobutyric acid receptor subunit alpha-2 OS=Homo sapiens OX=9606 GN=GABRA2 PE=1 SV=2	1	4	43338	28062	45904	30254	41712	32684	42425	29807	40884	47249
P34903	Gamma-aminobutyric acid receptor subunit alpha-3	GABRA3	sp|P34903|GBRA3_HUMAN Gamma-aminobutyric acid receptor subunit alpha-3 OS=Homo sapiens OX=9606 GN=GABRA3 PE=1 SV=1	1	11	117110	63126	125660	71417	116620	77469	119860	70974	109430	140890
P48169	Gamma-aminobutyric acid receptor subunit alpha-4	GABRA4	sp|P48169|GBRA4_HUMAN Gamma-aminobutyric acid receptor subunit alpha-4 OS=Homo sapiens OX=9606 GN=GABRA4 PE=2 SV=2	2	5	50977	32427	47668	33787	50515	41513	52487	32019	47138	63416
P31644	Gamma-aminobutyric acid receptor subunit alpha-5	GABRA5	sp|P31644|GBRA5_HUMAN Gamma-aminobutyric acid receptor subunit alpha-5 OS=Homo sapiens OX=9606 GN=GABRA5 PE=1 SV=1	1	4	10491	4053.9	10158	5400.9	11197	6000.1	11182	5098.2	10640	10996
P18505	Gamma-aminobutyric acid receptor subunit beta-1	GABRB1	sp|P18505|GBRB1_HUMAN Gamma-aminobutyric acid receptor subunit beta-1 OS=Homo sapiens OX=9606 GN=GABRB1 PE=1 SV=2	1	6	128380	77104	135780	83895	122900	89691	126590	79630	114860	136170
P47870	Gamma-aminobutyric acid receptor subunit beta-2	GABRB2	sp|P47870|GBRB2_HUMAN Gamma-aminobutyric acid receptor subunit beta-2 OS=Homo sapiens OX=9606 GN=GABRB2 PE=1 SV=2	1	5	176000	105850	165860	110080	153220	110340	167270	113480	140570	173280
P28472	Gamma-aminobutyric acid receptor subunit beta-3	GABRB3	sp|P28472|GBRB3_HUMAN Gamma-aminobutyric acid receptor subunit beta-3 OS=Homo sapiens OX=9606 GN=GABRB3 PE=1 SV=1	1	5	53046	36963	48555	41704	51146	43367	56040	37054	48075	64461
O14764	Gamma-aminobutyric acid receptor subunit delta	GABRD	sp|O14764|GBRD_HUMAN Gamma-aminobutyric acid receptor subunit delta OS=Homo sapiens OX=9606 GN=GABRD PE=1 SV=2	1	6	16214	8157.7	15825	11636	14508	11054	15550	11016	14693	16417
P18507	Gamma-aminobutyric acid receptor subunit gamma-2	GABRG2	sp|P18507|GBRG2_HUMAN Gamma-aminobutyric acid receptor subunit gamma-2 OS=Homo sapiens OX=9606 GN=GABRG2 PE=1 SV=2	1	11	146220	83668	139800	90692	138980	99606	144510	86925	134150	153430
Q99259	Glutamate decarboxylase 1	GAD1	sp|Q99259|DCE1_HUMAN Glutamate decarboxylase 1 OS=Homo sapiens OX=9606 GN=GAD1 PE=1 SV=1	1	13	165370	139400	158940	142490	153640	161580	155430	143190	142010	168460
Q05329	Glutamate decarboxylase 2	GAD2	sp|Q05329|DCE2_HUMAN Glutamate decarboxylase 2 OS=Homo sapiens OX=9606 GN=GAD2 PE=1 SV=1	1	13	235230	149780	234050	170450	224640	189880	226750	163110	207790	255580
Q8TAE8	Growth arrest and DNA damage-inducible proteins-interacting protein 1	GADD45GIP1	sp|Q8TAE8|G45IP_HUMAN Growth arrest and DNA damage-inducible proteins-interacting protein 1 OS=Homo sapiens OX=9606 GN=GADD45GIP1 PE=1 SV=1	1	7	47567	40705	46265	43894	40756	41059	45476	43200	41259	48781
O14976	Cyclin-G-associated kinase	GAK	sp|O14976|GAK_HUMAN Cyclin-G-associated kinase OS=Homo sapiens OX=9606 GN=GAK PE=1 SV=2	1	26	287000	177280	267020	197130	264220	213530	269780	187480	251980	303760
P54803	Galactocerebrosidase	GALC	sp|P54803|GALC_HUMAN Galactocerebrosidase OS=Homo sapiens OX=9606 GN=GALC PE=1 SV=3	1	7	57169	58709	61619	80819	61021	77731	63910	71680	62653	60821
Q14376	UDP-glucose 4-epimerase	GALE	sp|Q14376|GALE_HUMAN UDP-glucose 4-epimerase OS=Homo sapiens OX=9606 GN=GALE PE=1 SV=2	1	9	88530	61245	86395	72802	76555	69763	82958	70349	80943	84352
P51570	Galactokinase	GALK1	sp|P51570|GALK1_HUMAN Galactokinase OS=Homo sapiens OX=9606 GN=GALK1 PE=1 SV=1	1	11	61875	49036	67771	55886	59363	58185	65714	56378	59562	67228
Q96C23	Aldose 1-epimerase	GALM	sp|Q96C23|GALM_HUMAN Galactose mutarotase OS=Homo sapiens OX=9606 GN=GALM PE=1 SV=1	1	3	2625	2183.4	3156.1	2326.7	2984.3	2459.7	3201.5	2524.5	2631.8	2705.8
P34059	N-acetylgalactosamine-6-sulfatase	GALNS	sp|P34059|GALNS_HUMAN N-acetylgalactosamine-6-sulfatase OS=Homo sapiens OX=9606 GN=GALNS PE=1 SV=1	1	4	11858	9665.1	14342	12946	11739	14204	14629	12350	10978	12795
Q10471	Polypeptide N-acetylgalactosaminyltransferase 2;Polypeptide N-acetylgalactosaminyltransferase 2 soluble form	GALNT2	sp|Q10471|GALT2_HUMAN Polypeptide N-acetylgalactosaminyltransferase 2 OS=Homo sapiens OX=9606 GN=GALNT2 PE=1 SV=1	1	6	39520	29980	41018	31271	38598	36360	38865	32965	38036	44247
Q14353	Guanidinoacetate N-methyltransferase	GAMT	sp|Q14353|GAMT_HUMAN Guanidinoacetate N-methyltransferase OS=Homo sapiens OX=9606 GN=GAMT PE=1 SV=1	1	6	29343	21185	25464	23036	23949	24449	28611	26275	24463	26562
Q9H2C0	Gigaxonin	GAN	sp|Q9H2C0|GAN_HUMAN Gigaxonin OS=Homo sapiens OX=9606 GN=GAN PE=1 SV=1	1	2	3936.5	2557	3170.2	2950.5	3040.7	3298.5	3136.1	3323.4	3194.6	3857.8
[truncated: 3,571 more rows]

## Sheet: Control norm_Ratiometric data
Gene ID	ALS BA9	ALS BA4	ALSnoci BA9	ALSnoci BA4	ALSci BA9	ALSci BA4	ALS BA9 C9-	ALS BA9 C9+
[truncated: 5,348 more rows]

[truncated: 1 more sheets: Z-scores]
