# Supplementary material for: Synaptic proteomics reveal distinct molecular signatures of cognitive change and C9ORF72 repeat expansion in the human ALS cortex
Source: Acta Neuropathol Commun. 2022 Oct 29;10:156. doi: 10.1186/s40478-022-01455-z (PMC9618182; doi:10.1186/s40478-022-01455-z)
Supplement: Supplementary file 3 — Additional file 3. Supplementary Table 1, extended patient cohort information. [file 40478_2022_1455_MOESM3_ESM.xlsx]

## Sheet: Cover Page
	Synaptic proteomics reveal distinct molecular signatures of cognitive change and C9ORF72 repeat expansion in the human ALS cortex
	Laszlo et al. 2022
	Supplementary Table 1: Demographic data of individual donors. Brain bank identifiers are provided, along with information covering clinical summaries and demographics on each individual donor.

## Sheet: Supplementary Table 1
	Brain Bank ID	PMI (hrs)	Age at death (years)	Disease Duration (months)	Region of onset	ECAS Total	ECAS ALS Specific	Gender (M/F)	C9ORF72 status	Cognitive Status	pTDP43 BA4	pTDP43 BA9
Control	BBN001.28406	72	79					M		Control	no	no
	BBN001.28793	72	79					F		Control	no	no
	BBN001.28794	72	79					F		Control	no	no
	BBN001.26495	39	78					M		Control	no	no
	BBN001.28797	57	79					M		Control	no	no
	BBN001.28402	49	79					M		Control	no	no
	BBN_19686	75	77					F		Control	no	yes
	BBN001.28959	86	39					M		Control	no	no
	BBN001.28960	126	37					F		Control	no	no
	BBN001.29525	99	52					M		Control	no	no
	BBN001.29526	67	47					M		Control	no	no
ALS	BBN_18803	96	75	24	lower limb	90	62	F	NEGATIVE	impaired	no	yes
	BBN_20604	26	62	50	lower limb	102	76	F	C9ORF72 +ve	impaired	no	no
	BBN_20993	55	43	57	bulbar	102	76	M	C9ORF72 +ve	impaired	yes	yes
	BBN001.28792	51	68	87	lower limb	100	74	M	C9ORF72 +ve	impaired	yes	yes
	BBN_20613	89	50	29	bulbar	112	85	M	C9ORF72 +ve	unimpaired	yes	yes
	BBN_22225	109	62	111	upper limb	116	86	M	NEGATIVE	unimpaired	yes	yes
	BBN001.26126	119	71	N/A	N/A	114	88	M	NEGATIVE	unimpaired	yes	no
	BBN001.26497	84	63	25	lower limb	118	86	F	C9ORF72 +ve	unimpaired	yes	no
	BBN001.26729	131	83	45	lower limb	112	83	F	NEGATIVE	unimpaired	yes	no
	BBN001.26765	30	66	67	lower limb	115	82	F	NEGATIVE	unimpaired	yes	no
	BBN001.28407	93	67	33	bulbar	125	92	F	NEGATIVE	unimpaired	no	yes
	BBN001.28409	93	62	37	mixed	114	83	F	C9ORF72 +ve	unimpaired	yes	yes
	BBN001.28790	105	70	26	bulbar	125	93	M	NEGATIVE	unimpaired	yes	no
	BBN_29694	102	50	34	lower limb	101	81	M	NEGATIVE	Impaired	yes	no
	BBN_30081	63	73	48	upper limb	90	63	M	NEGATIVE	Impaired	yes	yes
	BBN_30175	84	69	64	bulbar	104	75	F	NEGATIVE	Impaired	yes	yes
	BBN001.30220	70	56	70	upper limb	82	58	M	NEGATIVE	impaired	yes	no
	BBN001.31439	59	62	29	bulbar	121	91	M	NEGATIVE	unimpaired	yes	yes
