# Supplementary material for: Synaptic proteomics reveal distinct molecular signatures of cognitive change and C9ORF72 repeat expansion in the human ALS cortex
Source: Acta Neuropathol Commun. 2022 Oct 29;10:156. doi: 10.1186/s40478-022-01455-z (PMC9618182; doi:10.1186/s40478-022-01455-z)
Supplement: Supplementary file 4 — Additional file 4. Supplementary Table 2, primary antibody information. [file 40478_2022_1455_MOESM4_ESM.xlsx]

## Sheet: Cover Page
		Synaptic proteomics reveal distinct molecular signatures of cognitive change and C9ORF72 repeat expansion in the human ALS cortex
		Laszlo et al. 2022
		Supplementary Table 2. Primary and secondary antibodies used in the study. Details of antibody, manufacturer and working dilution, plus secondary antibodies used for western blots and array tomography.

## Sheet: Supplementary Table 2
Primary antibody	Manufacturer	Species	Dilution	Secondary antibody
Synaptophysin	Abcam (ab8049)	Mouse	1:1000 WB	WB:Donkey anti-Mouse IgG IRDye® 800CW, Li-Cor (923-32212)
			1:50 AT	AT: Donkey anti-mouse Alexa fluor 488 Abcam (ab150105)
Lamin	Proteintech (10298-1-AP)	Rabbit	1:1000	Donkey anti-Rabbit IgG IRDye® 800CW, Li-Cor (926-32213)
SERPINA3	Proteintech (12192-1-AP)	Rabbit	1:1000	Donkey anti-Rabbit IgG IRDye® 800CW, Li-Cor (926-32213)
SCIN	Proteintech (11579-1-AP)	Rabbit	1:1000	Donkey anti-Rabbit IgG IRDye® 800CW, Li-Cor (926-32213)
TDP-43	Abcam (ab133547)	Rabbit	1:1000	Donkey anti-Rabbit IgG IRDye® 800CW, Li-Cor (926-32213)
GNB3	Proteintech (10081-1-AP)	Rabbit	1:1000	Donkey anti-Rabbit IgG IRDye® 800CW, Li-Cor (926-32213)
PSD95	Cell Signalling (3450S)	Rabbit	1:1000	Donkey anti-Rabbit IgG IRDye® 800CW, Li-Cor (926-32213)
SYNPO	Proteintech	Rabbit	1:50	Donkey anti-rabbit Alexa fluor 594 – Abcam (ab150076)
	(21064-1-AP)
